# Supplementary material for: Patterns of protist diversity associated with raw sewage in New York City
Source: ISME J. 2019 Jul 9;13(11):2750–63. doi: 10.1038/s41396-019-0467-z (PMC6794324; doi:10.1038/s41396-019-0467-z)
Supplement: Supplementary file 3 — Table S1 [file 41396_2019_467_MOESM3_ESM.xlsx]

## Sheet: Sheet1
Table S1	Metadata for samples in this study
SampleID	Sample	Collection date	Borough	Environment	Collection site type	DEP site number	Biomass (ng/µl)	Conductivity (µS/cm)	Chloride (mg/L)	CBOD (mg/L)	TSS (ppm)	Plant average flow (MGD)	Plant service area (acres)	Population served	V9_Miseq_run	V4_miseq_run
S005.1	S005	Summer_2014	M	Private_raw_sewage	Private_building	NA	2.9	NA	NA	NA	NA	NA	NA	700	Run1	Run1
S006.1	S005	Summer_2014	M	Private_raw_sewage	Private_building	NA	3.56	NA	NA	NA	NA	NA	NA	700	Run1	Run1
S007.1	S007	Summer_2014	M	Freshwater	Private_building	NA	2.32	NA	NA	NA	NA	NA	NA	700	Run1and14	Run1
S007.2	S007	Summer_2014	M	Freshwater	Private_building	NA	2.32	NA	NA	NA	NA	NA	NA	700	Run9and14	Run5
S008.1	S008	Summer_2014	M	Freshwater	Private_building	NA	3.24	NA	NA	NA	NA	NA	NA	700	Run1and14	Run1
S008.2	S008	Summer_2014	M	Freshwater	Private_building	NA	3.24	NA	NA	NA	NA	NA	NA	700	Run9and14	Run6
S013.1	S013	Summer_2014	M	Private_raw_sewage	Private_building	NA	1.12	NA	NA	NA	NA	NA	NA	700	Run2	Run1
S014.1	S013	Summer_2014	M	Private_raw_sewage	Private_building	NA	1.13	NA	NA	NA	NA	NA	NA	700	Run2	Run1
S016.1	S016	Fall_2014	Bk	DEP_raw_sewage	DEP	2	0.514	678	168	192	134	26	3642	196623	Run3	Run2
S016.2	S016	Fall_2014	Bk	DEP_raw_sewage	DEP	2	0.478	678	168	192	134	26	3642	196623	Run4	Run3and4
S017.1	S017	Fall_2014	BQ	DEP_raw_sewage	DEP	5	1.12	706	176	226	192	215	15080	1145206	Run4	Run2
S017.2	S017	Fall_2014	BQ	DEP_raw_sewage	DEP	5	2.02	706	176	226	192	215	15080	1145206	Run3	Run3and4
S018.1	S018	Fall_2014	M	DEP_raw_sewage	DEP	16	0.352	2016	563	167	148	215	15080	1145206	Run3	Run2
S018.2	S018	Fall_2014	M	DEP_raw_sewage	DEP	16	0.306	2016	563	167	148	215	15080	1145206	Run4	Run3and4
S019.1	S019	Fall_2014	BQ	DEP_raw_sewage	DEP	6	0.268	681	169	272	162	43	4975	292730	Run3	Run2
S019.2	S019	Fall_2014	BQ	DEP_raw_sewage	DEP	6	0.33	681	169	272	162	43	4975	292730	Run4	Run3and4
S020.1	S020	Fall_2014	Bk	DEP_raw_sewage	DEP	1	0.3	958	249	185	176	93	15556	877169	Run3	Run2
S020.2	S020	Fall_2014	Bk	DEP_raw_sewage	DEP	1	0.34	958	249	185	176	93	15556	877169	Run4	Run3and4
S021.1	S021	Fall_2014	Bk	DEP_raw_sewage	DEP	3	0.379	3046	875	183	146	86	14842	669228	Run3	Run2
S021.2	S021	Fall_2014	Bk	DEP_raw_sewage	DEP	3	0.438	3046	875	183	146	86	14842	669228	Run4	Run3and4
S022.1	S022	Fall_2014	SI	DEP_raw_sewage	DEP	13	0.0004	1579	433	311	152	28	18782	219095	Run4	Run2
S022.2	S022	Fall_2014	SI	DEP_raw_sewage	DEP	13	0.414	1579	433	311	152	28	18782	219095	Run3	Run3and4
S023.1	S023	Fall_2014	Bk	DEP_raw_sewage	DEP	4	0.244	855	219	183	146	86	14842	669228	Run3	Run2
S023.2	S023	Fall_2014	Bk	DEP_raw_sewage	DEP	4	0.142	855	219	183	146	86	14842	669228	Run4and14	Run3and4
S024.1	S024	Fall_2014	Qu	DEP_raw_sewage	DEP	11	0.0004	7055	2142	93	86	16	8847	114978	Run3	Run2
S024.2	S024	Fall_2014	Qu	DEP_raw_sewage	DEP	11	0.0004	7055	2142	93	86	16	8847	114978	Run4	Run3and4
S025.1	S025	Fall_2014	SI	DEP_raw_sewage	DEP	12	0.334	1240	332	134	150	26.7	27142	249635	Run3	Run2
S025.2	S025	Fall_2014	SI	DEP_raw_sewage	DEP	12	0.368	1240	332	134	150	26.7	27142	249635	Run4	Run3and4
S026.1	S026	Fall_2014	Bx	DEP_raw_sewage	DEP	14	0.248	665	164	85	76	124	22927	726190	Run3	Run2
S026.2	S026	Fall_2014	Bx	DEP_raw_sewage	DEP	14	0.33	665	164	85	76	124	22927	726190	Run4	Run3and4
S027.1	S027	Fall_2014	Qu	DEP_raw_sewage	DEP	10	0.29	915	237	119	127	78	42838	734844	Run3and14	Run2
S027.2	S027	Fall_2014	Qu	DEP_raw_sewage	DEP	10	0.254	915	237	119	127	78	42838	734844	Run4	Run3and4
S028.1	S028	Fall_2014	Qu	DEP_raw_sewage	DEP	9	0.316	590	142	65	96	56.9167	16579	426868	Run3	Run2
S028.2	S028	Fall_2014	Qu	DEP_raw_sewage	DEP	9	0.294	590	142	65	96	56.9167	16579	426868	Run4	Run3and4
S029.1	S029	Fall_2014	BM	DEP_raw_sewage	DEP	15	0.132	955	248	86	100	206	14149	1103377	Run3	Run2
S029.2	S029	Fall_2014	BM	DEP_raw_sewage	DEP	15	0.316	955	248	86	100	206	14149	1103377	Run4	Run3and4
S030.1	S030	Fall_2014	M	DEP_raw_sewage	DEP	17	0.462	780	197	154	268	114	5508	612545	Run3	Run2
S030.2	S030	Fall_2014	M	DEP_raw_sewage	DEP	17	0.402	780	197	154	268	114	5508	612545	Run4	Run3and4
S031.1	S031	Fall_2014	Qu	DEP_raw_sewage	DEP	8	0.392	594	143	139	124	106	14089	874136	Run3	Run2
S031.2	S031	Fall_2014	Qu	DEP_raw_sewage	DEP	8	0.282	594	143	139	124	106	14089	874136	Run4	Run3and4
S032.1	S032	Fall_2014	Qu	DEP_raw_sewage	DEP	7	0.102	2040	570	93	100	106	14089	874136	Run3	Run2
S032.2	S032	Fall_2014	Qu	DEP_raw_sewage	DEP	7	0.26	2040	570	93	100	106	14089	874136	Run4	Run3and4
S033.1	S033	Winter_2015	BM	DEP_raw_sewage	DEP	15	0.244	2260	636	98	112	206	14149	1103377	Run7	Run5
S033.2	S033	Winter_2015	BM	DEP_raw_sewage	DEP	15	0.236	2260	636	98	112	206	14149	1103377	Run8	Run6
S034.1	S034	Winter_2015	Qu	DEP_raw_sewage	DEP	9	4.92	2190	617	112	126	56.9167	16579	426868	Run7	Run5
S034.2	S034	Winter_2015	Qu	DEP_raw_sewage	DEP	9	14.8	2190	617	112	126	56.9167	16579	426868	Run8	Run6
S035.1	S035	Winter_2015	Qu	DEP_raw_sewage	DEP	8	8.58	3030	870	150	135	106	14089	874136	Run7	Run5
S035.2	S035	Winter_2015	Qu	DEP_raw_sewage	DEP	8	7.38	3030	870	150	135	106	14089	874136	Run8	Run6
S036.1	S036	Winter_2015	Qu	DEP_raw_sewage	DEP	7	0.32	3270	944	155	140	106	14089	874136	Run7	Run5
S036.2	S036	Winter_2015	Qu	DEP_raw_sewage	DEP	7	0.39	3270	944	155	140	106	14089	874136	Run8	Run6
S037.1	S037	Winter_2015	Bk	DEP_raw_sewage	DEP	2	0.462	3030	870	181	158	26	3642	196623	Run7	Run5
S037.2	S037	Winter_2015	Bk	DEP_raw_sewage	DEP	2	0.904	3030	870	181	158	26	3642	196623	Run8	Run6
S038.1	S038	Winter_2015	Bk	DEP_raw_sewage	DEP	1	0.662	2123	595	198	210	93	15556	877169	Run7	Run5
S038.2	S038	Winter_2015	Bk	DEP_raw_sewage	DEP	1	0.818	2123	595	198	210	93	15556	877169	Run8	Run6
S039.1	S039	Winter_2015	BQ	DEP_raw_sewage	DEP	6	3.22	3110	895	159	97	43	4975	292730	Run7	Run5
S039.2	S039	Winter_2015	BQ	DEP_raw_sewage	DEP	6	1.3	3110	895	159	97	43	4975	292730	Run8	Run6
S040.1	S040	Winter_2015	Bx	DEP_raw_sewage	DEP	14	0.322	2480	703	116	110	124	22927	726190	Run7	Run5
S040.2	S040	Winter_2015	Bx	DEP_raw_sewage	DEP	14	0.304	2480	703	116	110	124	22927	726190	Run8	Run6
S041.1	S041	Winter_2015	Qu	DEP_raw_sewage	DEP	10	0.34	1580	433	124	120	78	42838	734844	Run7	Run5
S041.2	S041	Winter_2015	Qu	DEP_raw_sewage	DEP	10	0.434	1580	433	124	120	78	42838	734844	Run8	Run6
S042.1	S042	Winter_2015	M	DEP_raw_sewage	DEP	17	0.498	2060	576	148	161	114	5508	612545	Run7	Run5
S042.2	S042	Winter_2015	M	DEP_raw_sewage	DEP	17	0.386	2060	576	148	161	114	5508	612545	Run8	Run6
S043.1	S043	Winter_2015	M	DEP_raw_sewage	DEP	16	0.302	2747	784	161	140	215	15080	1145206	Run7	Run5
S043.2	S043	Winter_2015	M	DEP_raw_sewage	DEP	16	0.304	2747	784	161	140	215	15080	1145206	Run8	Run6
S044.1	S044	Winter_2015	BQ	DEP_raw_sewage	DEP	5	0.574	1938	540	192	198	215	15080	1145206	Run7	Run5
S044.2	S044	Winter_2015	BQ	DEP_raw_sewage	DEP	5	0.568	1938	540	192	198	215	15080	1145206	Run8	Run6
S045.1	S045	Winter_2015	Bk	DEP_raw_sewage	DEP	3	10.4	3764	892	140	202	86	14842	669228	Run7	Run5
S045.2	S045	Winter_2015	Bk	DEP_raw_sewage	DEP	3	6.3	3764	892	140	202	86	14842	669228	Run8	Run6
S046.1	S046	Winter_2015	Qu	DEP_raw_sewage	DEP	11	4.08	7390	2419	91	94	16	8847	114978	Run7	Run5
S046.2	S046	Winter_2015	Qu	DEP_raw_sewage	DEP	11	1.88	7390	2419	91	94	16	8847	114978	Run8	Run6
S047.1	S047	Winter_2015	Bk	DEP_raw_sewage	DEP	4	3.58	3105	862	140	202	86	14842	669228	Run7	Run5
S047.2	S047	Winter_2015	Bk	DEP_raw_sewage	DEP	4	5.78	3105	862	140	202	86	14842	669228	Run8	Run6
S048.1	S048	Winter_2015	SI	DEP_raw_sewage	DEP	13	7.56	4597	1355	195	197	28	18782	219095	Run7	Run5
S048.2	S048	Winter_2015	SI	DEP_raw_sewage	DEP	13	3.66	4597	1355	195	197	28	18782	219095	Run8	Run6
S049.1	S049	Winter_2015	SI	DEP_raw_sewage	DEP	12	7.1	1605	326	124	175	26.7	27142	249635	Run7	Run5
S049.2	S049	Winter_2015	SI	DEP_raw_sewage	DEP	12	3.36	1605	326	124	175	26.7	27142	249635	Run8	Run6
S050.1	S050	Spring_2015	Bx	DEP_raw_sewage	DEP	14	4.54	776	196	77	80	124	22927	726190	Run10	Run7
S050.2	S050	Spring_2015	Bx	DEP_raw_sewage	DEP	14	1.86	776	196	77	80	124	22927	726190	Run11	Run8
S051.1	S051	Spring_2015	Qu	DEP_raw_sewage	DEP	8	1.27	889	229	103	150	106	14089	874136	Run10	Run7
S051.2	S051	Spring_2015	Qu	DEP_raw_sewage	DEP	8	0.822	889	229	103	150	106	14089	874136	Run11	Run8
S052.1	S052	Spring_2015	Qu	DEP_raw_sewage	DEP	7	0.548	1250	335	105	130	106	14089	874136	Run10	Run7
S052.2	S052	Spring_2015	Qu	DEP_raw_sewage	DEP	7	0.636	1250	335	105	130	106	14089	874136	Run11	Run8
S053.1	S053	Spring_2015	Qu	DEP_raw_sewage	DEP	9	3.58	1090	289	104	172	56.9167	16579	426868	Run10	Run7
S053.2	S053	Spring_2015	Qu	DEP_raw_sewage	DEP	9	3.7	1090	289	104	172	56.9167	16579	426868	Run11	Run8
S054.1	S054	Spring_2015	BM	DEP_raw_sewage	DEP	15	1.45	1430	388	65	104	206	14149	1103377	Run10	Run7
S054.2	S054	Spring_2015	BM	DEP_raw_sewage	DEP	15	1.3	1430	388	65	104	206	14149	1103377	Run11	Run8
S055.1	S055	Spring_2015	M	DEP_raw_sewage	DEP	17	1.68	1440	391	123	161	114	5508	612545	Run10	Run7
S055.2	S055	Spring_2015	M	DEP_raw_sewage	DEP	17	5.3	1440	391	123	161	114	5508	612545	Run11	Run8
S056.1	S056	Spring_2015	Bk	DEP_raw_sewage	DEP	3	0.0004	5638	1686	109	123	86	14842	669228	Run10	Run7
S056.2	S056	Spring_2015	Bk	DEP_raw_sewage	DEP	3	0.38	5638	1686	109	123	86	14842	669228	Run11	Run8
S057.1	S057	Spring_2015	Bk	DEP_raw_sewage	DEP	4	0.724	2117	593	109	123	86	14842	669228	Run10	Run7
S057.2	S057	Spring_2015	Bk	DEP_raw_sewage	DEP	4	0.144	2117	593	109	123	86	14842	669228	Run11and14	Run8
S058.1	S058	Spring_2015	Qu	DEP_raw_sewage	DEP	11	0.35	9462	2935	84	89	16	8847	114978	Run10	Run7
S058.2	S058	Spring_2015	Qu	DEP_raw_sewage	DEP	11	0.18	9462	2935	84	89	16	8847	114978	Run11and14	Run8
S059.1	S059	Spring_2015	SI	DEP_raw_sewage	DEP	12	1.5	1460	397	136	274	26.7	27142	249635	Run10	Run7
S059.2	S059	Spring_2015	SI	DEP_raw_sewage	DEP	12	0.892	1460	397	136	274	26.7	27142	249635	Run11	Run8
S060.1	S060	Spring_2015	SI	DEP_raw_sewage	DEP	13	2.18	1888	522	238	200	28	18782	219095	Run10	Run7
S060.2	S060	Spring_2015	SI	DEP_raw_sewage	DEP	13	3.96	1888	522	238	200	28	18782	219095	Run11	Run8
S061.1	S061	Spring_2015	BQ	DEP_raw_sewage	DEP	6	0.306	1179	314	145	108	43	4975	292730	Run10	Run7
S061.2	S061	Spring_2015	BQ	DEP_raw_sewage	DEP	6	0.362	1179	314	145	108	43	4975	292730	Run11	Run8
S062.1	S062	Spring_2015	M	DEP_raw_sewage	DEP	16	0.668	2519	715	167	196	215	15080	1145206	Run10	Run7
S062.2	S062	Spring_2015	M	DEP_raw_sewage	DEP	16	0.6	2519	715	167	196	215	15080	1145206	Run11	Run8
S063.1	S063	Spring_2015	BQ	DEP_raw_sewage	DEP	5	1.05	1349	364	190	194	215	15080	1145206	Run10	Run7
S063.2	S063	Spring_2015	BQ	DEP_raw_sewage	DEP	5	1.02	1349	364	190	194	215	15080	1145206	Run11	Run8
S064.1	S064	Spring_2015	Bk	DEP_raw_sewage	DEP	1	0.268	1213	269	143	144	93	15556	877169	Run10	Run7
S064.2	S064	Spring_2015	Bk	DEP_raw_sewage	DEP	1	0.326	1213	269	143	144	93	15556	877169	Run11	Run8
S065.1	S065	Spring_2015	Qu	DEP_raw_sewage	DEP	10	4.62	1052	277	161	175	78	42838	734844	Run10	Run7
S065.2	S065	Spring_2015	Qu	DEP_raw_sewage	DEP	10	0.48	1052	277	161	175	78	42838	734844	Run11	Run8
S066.1	S066	Spring_2015	Bk	DEP_raw_sewage	DEP	2	1.58	1423	386	257	374	26	3642	196623	Run10	Run7
S066.2	S066	Spring_2015	Bk	DEP_raw_sewage	DEP	2	5.3	1423	386	257	374	26	3642	196623	Run11and14	Run8
S070.1	S070	Summer_2015	M	DEP_raw_sewage	DEP	16	0.128	2295	647	155	163	215	15080	1145206	Run12	Run9
S070.2	S070	Summer_2015	M	DEP_raw_sewage	DEP	16	0.688	2295	647	155	163	215	15080	1145206	Run13	Run10
S071.1	S071	Summer_2015	BQ	DEP_raw_sewage	DEP	5	0.548	821	209	184	174	215	15080	1145206	Run12	Run9
S071.2	S071	Summer_2015	BQ	DEP_raw_sewage	DEP	5	1.15	821	209	184	174	215	15080	1145206	Run13	Run10
S072.1	S072	Summer_2015	BQ	DEP_raw_sewage	DEP	6	6.32	1061	280	105	64	43	4975	292730	Run12	Run9
S072.2	S072	Summer_2015	BQ	DEP_raw_sewage	DEP	6	0.21	1061	280	105	64	43	4975	292730	Run13	Run10
S073.1	S073	Summer_2015	Bk	DEP_raw_sewage	DEP	2	1.43	1030	270	172	162	26	3642	196623	Run12	Run9
S073.2	S073	Summer_2015	Bk	DEP_raw_sewage	DEP	2	7.04	1030	270	172	162	26	3642	196623	Run13	Run10
S074.1	S074	Summer_2015	Qu	DEP_raw_sewage	DEP	10	0.448	747	188	136	60	78	42838	734844	Run12	Run9
S074.2	S074	Summer_2015	Qu	DEP_raw_sewage	DEP	10	0.5	747	188	136	60	78	42838	734844	Run13	Run10
S075.1	S075	Summer_2015	M	DEP_raw_sewage	DEP	17	0.42	1880	522	96	166	114	5508	612545	Run12	Run9
S075.2	S075	Summer_2015	M	DEP_raw_sewage	DEP	17	0.674	1880	522	96	166	114	5508	612545	Run13	Run10
S076.1	S076	Summer_2015	BM	DEP_raw_sewage	DEP	15	0.908	1390	377	83	128	206	14149	1103377	Run12	Run9
S076.2	S076	Summer_2015	BM	DEP_raw_sewage	DEP	15	13.7	1390	377	83	128	206	14149	1103377	Run13	Run10
S077.1	S077	Summer_2015	Qu	DEP_raw_sewage	DEP	9	0.336	1020	268	78	112	56.9167	16579	426868	Run12	Run9
S077.2	S077	Summer_2015	Qu	DEP_raw_sewage	DEP	9	0.346	1020	268	78	112	56.9167	16579	426868	Run13	Run10
S078.1	S078	Summer_2015	SI	DEP_raw_sewage	DEP	13	0.51	1984	553	224	168	28	18782	219095	Run12	Run9
S078.2	S078	Summer_2015	SI	DEP_raw_sewage	DEP	13	0.592	1984	553	224	168	28	18782	219095	Run13	Run10
S079.1	S079	Summer_2015	Bk	DEP_raw_sewage	DEP	4	2.82	1607	441	146	214	86	14842	669228	Run12	Run9
S079.2	S079	Summer_2015	Bk	DEP_raw_sewage	DEP	4	5.34	1607	441	146	214	86	14842	669228	Run13	Run10
S080.1	S080	Summer_2015	Bk	DEP_raw_sewage	DEP	3	0.194	3412	988	146	214	86	14842	669228	Run12	Run9
S080.2	S080	Summer_2015	Bk	DEP_raw_sewage	DEP	3	0.148	3412	988	146	214	86	14842	669228	Run13and14	Run10
S081.1	S081	Summer_2015	Qu	DEP_raw_sewage	DEP	11	0.0004	7669	2243	90	94	16	8847	114978	Run12and14	Run9
S081.2	S081	Summer_2015	Qu	DEP_raw_sewage	DEP	11	1.12	7669	2243	90	94	16	8847	114978	Run13	Run10
S082.1	S082	Summer_2015	SI	DEP_raw_sewage	DEP	12	1.63	1292	348	214	388	26.7	27142	249635	Run12	Run9
S082.2	S082	Summer_2015	SI	DEP_raw_sewage	DEP	12	3.2	1292	348	214	388	26.7	27142	249635	Run13	Run10
S083.1	S083	Summer_2015	Bk	DEP_raw_sewage	DEP	1	0.532	863	222	165	149	93	15556	877169	Run12	Run9
S083.2	S083	Summer_2015	Bk	DEP_raw_sewage	DEP	1	0.396	863	222	165	149	93	15556	877169	Run13	Run10
S084.1	S084	Summer_2015	Qu	DEP_raw_sewage	DEP	8	0.346	611	148	134	168	106	14089	874136	Run12	Run9
S084.2	S084	Summer_2015	Qu	DEP_raw_sewage	DEP	8	0.368	611	148	134	168	106	14089	874136	Run13	Run10
S085.1	S085	Summer_2015	Qu	DEP_raw_sewage	DEP	7	0.482	934	242	134	164	106	14089	874136	Run12and14	Run9
S085.2	S085	Summer_2015	Qu	DEP_raw_sewage	DEP	7	1.36	934	242	134	164	106	14089	874136	Run13	Run10
S086.1	S086	Summer_2015	Bx	DEP_raw_sewage	DEP	14	0.318	1370	371	75	114	124	22927	726190	Run12	Run9
S086.2	S086	Summer_2015	Bx	DEP_raw_sewage	DEP	14	0.358	1370	371	75	114	124	22927	726190	Run13	Run10
G001.1	G001	Fall_2014	Bk	Sediment	Canal	NA	0.0004	NA	NA	NA	NA	NA	NA	NA	Run6	Run2
G001.2	G001	Fall_2014	Bk	Sediment	Canal	NA	1.61	NA	NA	NA	NA	NA	NA	NA	Run6	Run3and4
Sed1.1	Sed1	Fall_2014	Bk	Sediment	Creek	NA	36.4	NA	NA	NA	NA	NA	NA	NA	Run9	Run2
Sed1.2	Sed1	Fall_2014	Bk	Sediment	Creek	NA	10.2	NA	NA	NA	NA	NA	NA	NA	Run9	Run3and4
Sed2.1	Sed2	Fall_2014	Qu	Sediment	Marsh	NA	29.1	NA	NA	NA	NA	NA	NA	NA	Run9	Run2
Sed2.2	Sed2	Fall_2014	Qu	Sediment	Marsh	NA	46.3	NA	NA	NA	NA	NA	NA	NA	Run9	Run3and4
Sed3.1	Sed3	Fall_2014	Bk	Sediment	River	NA	7.3	NA	NA	NA	NA	NA	NA	NA	Run9	Run5
Sed3.2	Sed3	Fall_2014	Bk	Sediment	River	NA	7.3	NA	NA	NA	NA	NA	NA	NA	Run9	Run6
Sed4.1	Sed4	Fall_2014	Qu	Sediment	Creek	NA	4.7	NA	NA	NA	NA	NA	NA	NA	Run9	Run5
Sed4.2	Sed4	Fall_2014	Qu	Sediment	Creek	NA	4.7	NA	NA	NA	NA	NA	NA	NA	Run9	Run6
Soil1.1	Soil1	Fall_2014	M	Soil	Community_garden	NA	9.24	NA	NA	NA	NA	NA	NA	NA	Run5	Run7
Soil1.2	Soil1	Fall_2014	M	Soil	Community_garden	NA	17.9	NA	NA	NA	NA	NA	NA	NA	Run6	Run8
Soil2.1	Soil2	Fall_2014	M	Soil	Community_garden	NA	20.6	NA	NA	NA	NA	NA	NA	NA	Run6	Run7
Soil2.2	Soil2	Fall_2014	M	Soil	Community_garden	NA	16.6	NA	NA	NA	NA	NA	NA	NA	Run5	Run8
Soil3.1	Soil3	Fall_2014	M	Soil	Community_garden	NA	14.9	NA	NA	NA	NA	NA	NA	NA	Run5	Run7
Soil3.2	Soil3	Fall_2014	M	Soil	Community_garden	NA	2.61	NA	NA	NA	NA	NA	NA	NA	Run5	Run8
Soil5.1	Soil5	Fall_2014	Bk	Soil	Parking_lot	NA	4.58	NA	NA	NA	NA	NA	NA	NA	Run5	Run9
Soil5.2	Soil5	Fall_2014	Bk	Soil	Parking_lot	NA	12.2	NA	NA	NA	NA	NA	NA	NA	Run5	Run10
Soil6.1	Soil6	Fall_2014	Bk	Soil	Park	NA	47.5	NA	NA	NA	NA	NA	NA	NA	Run9	Run9
Soil6.2	Soil6	Fall_2014	Bk	Soil	Park	NA	85.1	NA	NA	NA	NA	NA	NA	NA	Run9	Run10
Soil7.1	Soil7	Fall_2014	Bk	Soil	Community_garden	NA	17.6	NA	NA	NA	NA	NA	NA	NA	Run5	Run9
Soil7.2	Soil7	Fall_2014	Bk	Soil	Community_garden	NA	15.2	NA	NA	NA	NA	NA	NA	NA	Run5	Run10
Soil8.1	Soil8	Fall_2014	Bx	Soil	Park	NA	12.4	NA	NA	NA	NA	NA	NA	NA	Run9	Run9
Soil8.2	Soil8	Fall_2014	Bx	Soil	Park	NA	12.7	NA	NA	NA	NA	NA	NA	NA	Run9	Run10
			Bk=Brooklyn							CBOD = Carbonaceous biochemical oxygen demand
			BQ=Brooklyn and Queens								TSS = Total suspended solids
			Qu=Queens								ppm = Parts per million
			Bx=Bronx									MGD = million gallons per day
			BM=Bronx and Manhattan											DEP Population estimates based on the 2010 census
			M=Manhattan											Private building population is average number of residents
			SI=Staten Islnad
