# Supplementary material for: Patterns of protist diversity associated with raw sewage in New York City
Source: ISME J. 2019 Jul 9;13(11):2750–63. doi: 10.1038/s41396-019-0467-z (PMC6794324; doi:10.1038/s41396-019-0467-z)
Supplement: Supplementary file 4 — Table S2 [file 41396_2019_467_MOESM4_ESM.xlsx]

## Sheet: V4 region
Table S2	Lefse results for both regions
Features	Logarithmic value of highest mean among all classes	Class (with highest mean)	Logarithmic LDA Score	p-value
Eukaryota	6			-
Eukaryota.Amoebozoa	4.84676	Soil	4.54287	5.79e-08
Eukaryota.Amoebozoa.Archamoebae	3.6554			-
Eukaryota.Amoebozoa.Archamoebae.Entamoebidae	3.6554			-
Eukaryota.Amoebozoa.Archamoebae.Entamoebidae.Entamoebida	3.6554			-
Eukaryota.Amoebozoa.Archamoebae.Entamoebidae.Entamoebida.Entamoeba	3.6554			-
Eukaryota.Amoebozoa.Archamoebae.Entamoebidae.Entamoebida.Entamoeba.Entamoeba_coli	1.99166			-
Eukaryota.Amoebozoa.Archamoebae.Entamoebidae.Entamoebida.Entamoeba.Entamoeba_dispar	2.27478			-
Eukaryota.Amoebozoa.Archamoebae.Entamoebidae.Entamoebida.Entamoeba.Entamoeba_histolytica	3.35639			-
Eukaryota.Amoebozoa.Archamoebae.Entamoebidae.Entamoebida.Entamoeba.Entamoeba_suis	3.29324			-
Eukaryota.Amoebozoa.Cavosteliida	3.24918			-
Eukaryota.Amoebozoa.Cavosteliida.Incertae_Sedis	3.24918			-
Eukaryota.Amoebozoa.Cavosteliida.Incertae_Sedis.Incertae_Sedis	2.27363			-
Eukaryota.Amoebozoa.Cavosteliida.Incertae_Sedis.Incertae_Sedis.Schizoplasmodiopsis	2.27363			-
Eukaryota.Amoebozoa.Cavosteliida.Incertae_Sedis.Incertae_Sedis.Schizoplasmodiopsis.Schizoplasmodiopsis_pseudoendospora	2.20976			-
Eukaryota.Amoebozoa.Cavosteliida.Incertae_Sedis.Incertae_Sedis.Schizoplasmodiopsis.Schizoplasmodiopsis_vulgaris	1.40961			-
Eukaryota.Amoebozoa.Cavosteliida.Incertae_Sedis.MPE1_14	3.20062			-
Eukaryota.Amoebozoa.Cavosteliida.Incertae_Sedis.MPE1_14.Gephyramoeba	3.20062			-
Eukaryota.Amoebozoa.Cavosteliida.Incertae_Sedis.MPE1_14.Gephyramoeba.Gephyramoeba_sp_ATCC50654	3.20062			-
Eukaryota.Amoebozoa.Discosea	3.72082	Soil	3.43136	8.95e-06
Eukaryota.Amoebozoa.Discosea.Flabellinia	2.89824			-
Eukaryota.Amoebozoa.Discosea.Flabellinia.Dactylopodida	2.53685			-
Eukaryota.Amoebozoa.Discosea.Flabellinia.Dactylopodida.A1WVB	2.53554			-
Eukaryota.Amoebozoa.Discosea.Flabellinia.Dactylopodida.A1WVB.uncultured_amoeba	2.53554			-
Eukaryota.Amoebozoa.Discosea.Flabellinia.Dactylopodida.Cyanidioschyzon	1.56541			-
Eukaryota.Amoebozoa.Discosea.Flabellinia.Dactylopodida.Cyanidioschyzon.Cyanidioschyzon_sp_Y16	1.56541			-
Eukaryota.Amoebozoa.Discosea.Flabellinia.Stygamoebida	2.64121			-
Eukaryota.Amoebozoa.Discosea.Flabellinia.Stygamoebida.Vermistella	2.64121			-
Eukaryota.Amoebozoa.Discosea.Flabellinia.Stygamoebida.Vermistella.Vermistella_antarctica	2.64121			-
Eukaryota.Amoebozoa.Discosea.Flabellinia.Vannellida	2.81931			-
Eukaryota.Amoebozoa.Discosea.Flabellinia.Vannellida.Incertae_Sedis	2.2187			-
Eukaryota.Amoebozoa.Discosea.Flabellinia.Vannellida.Incertae_Sedis.uncultured_eukaryote	2.2187			-
Eukaryota.Amoebozoa.Discosea.Flabellinia.Vannellida.Platyamoeba	1.82244			-
Eukaryota.Amoebozoa.Discosea.Flabellinia.Vannellida.Platyamoeba.Platyamoeba_sp_strain_PMCH_II	1.82244			-
Eukaryota.Amoebozoa.Discosea.Flabellinia.Vannellida.Vannella	2.75763			-
Eukaryota.Amoebozoa.Discosea.Flabellinia.Vannellida.Vannella.uncultured_Eimeriidae	0.42326			-
Eukaryota.Amoebozoa.Discosea.Flabellinia.Vannellida.Vannella.Vannella_miroides	2.04653			-
Eukaryota.Amoebozoa.Discosea.Flabellinia.Vannellida.Vannella.Vannella_sp_COHH_62	2.17909			-
Eukaryota.Amoebozoa.Discosea.Flabellinia.Vannellida.Vannella.Vannella_sp_GERL41	2.27941	DEP_sewage	3.59247	8.05e-07
Eukaryota.Amoebozoa.Discosea.Flabellinia.Vannellida.Vannella.Vannella_sp_strain_4362V_II	1.98209			-
Eukaryota.Amoebozoa.Discosea.Flabellinia.Vannellida.Vannella.Vannella_sp_strain_CH88_I	1.35207			-
Eukaryota.Amoebozoa.Discosea.Longamoebia	3.65001	Soil	3.37344	3.37e-06
Eukaryota.Amoebozoa.Discosea.Longamoebia.Centramoebida	3.64996	Soil	3.37336	3.79e-06
Eukaryota.Amoebozoa.Discosea.Longamoebia.Centramoebida.Acanthamoeba	3.63839	Soil	3.36719	2.15e-06
Eukaryota.Amoebozoa.Discosea.Longamoebia.Centramoebida.Acanthamoeba.Acanthamoeba_castellanii	2.79474			-
Eukaryota.Amoebozoa.Discosea.Longamoebia.Centramoebida.Acanthamoeba.Acanthamoeba_griffini	1.96893			-
Eukaryota.Amoebozoa.Discosea.Longamoebia.Centramoebida.Acanthamoeba.Acanthamoeba_hatchetti	3.0701			-
Eukaryota.Amoebozoa.Discosea.Longamoebia.Centramoebida.Acanthamoeba.Acanthamoeba_lenticulata	2.98167			-
Eukaryota.Amoebozoa.Discosea.Longamoebia.Centramoebida.Acanthamoeba.Acanthamoeba_sp_Ac_E2a	2.06318			-
Eukaryota.Amoebozoa.Discosea.Longamoebia.Centramoebida.Acanthamoeba.Acanthamoeba_sp_Ac_P12_CSF	2.05793	DEP_sewage	3.76854	0.00796116
Eukaryota.Amoebozoa.Discosea.Longamoebia.Centramoebida.Acanthamoeba.Acanthamoeba_sp_Ac_P12d	1.57426			-
Eukaryota.Amoebozoa.Discosea.Longamoebia.Centramoebida.Acanthamoeba.Acanthamoeba_sp_AcaVN05	1.45408			-
Eukaryota.Amoebozoa.Discosea.Longamoebia.Centramoebida.Acanthamoeba.Acanthamoeba_sp_ATCC_30871_AC010	2.10136			-
Eukaryota.Amoebozoa.Discosea.Longamoebia.Centramoebida.Acanthamoeba.Acanthamoeba_sp_COHH_56	1.66045			-
Eukaryota.Amoebozoa.Discosea.Longamoebia.Centramoebida.Acanthamoeba.Acanthamoeba_sp_DWDS	2.36491			-
Eukaryota.Amoebozoa.Discosea.Longamoebia.Centramoebida.Acanthamoeba.Acanthamoeba_sp_KA_E19	2.29025			-
Eukaryota.Amoebozoa.Discosea.Longamoebia.Centramoebida.Acanthamoeba.Acanthamoeba_sp_KA_E28	2.1541			-
Eukaryota.Amoebozoa.Discosea.Longamoebia.Centramoebida.Acanthamoeba.Acanthamoeba_sp_KA_E8	1.44127			-
Eukaryota.Amoebozoa.Discosea.Longamoebia.Centramoebida.Acanthamoeba.Acanthamoeba_sp_KA_MSS7	2.17343			-
Eukaryota.Amoebozoa.Discosea.Longamoebia.Centramoebida.Acanthamoeba.Acanthamoeba_sp_T5_1	2.53246			-
Eukaryota.Amoebozoa.Discosea.Longamoebia.Centramoebida.Acanthamoeba.Acanthamoeba_sp_TSP07_T17	2.20937			-
Eukaryota.Amoebozoa.Discosea.Longamoebia.Centramoebida.Stenamoeba	2.07008			-
Eukaryota.Amoebozoa.Discosea.Longamoebia.Centramoebida.Stenamoeba.Stenamoeba_sp_CRIB68	2.07008			-
Eukaryota.Amoebozoa.Discosea.Longamoebia.Dermamoebida	1.36299			-
Eukaryota.Amoebozoa.Discosea.Longamoebia.Dermamoebida.Dermamoeba	0.958133			-
Eukaryota.Amoebozoa.Discosea.Longamoebia.Dermamoebida.Dermamoeba.Dermamoeba_algensis	0.958133			-
Eukaryota.Amoebozoa.Discosea.Longamoebia.Dermamoebida.Mayorella	1.14569			-
Eukaryota.Amoebozoa.Discosea.Longamoebia.Dermamoebida.Mayorella.Mayorella_gemmifera	1.14569			-
Eukaryota.Amoebozoa.Gracilipodida	4.46563			-
Eukaryota.Amoebozoa.Gracilipodida.Variosea	4.46563			-
Eukaryota.Amoebozoa.Gracilipodida.Variosea.Varipodida	4.46563			-
Eukaryota.Amoebozoa.Gracilipodida.Variosea.Varipodida.Arachnula	3.18884			-
Eukaryota.Amoebozoa.Gracilipodida.Variosea.Varipodida.Arachnula.Arachnula_sp_ATCC_50593	3.18884			-
Eukaryota.Amoebozoa.Gracilipodida.Variosea.Varipodida.Filamoeba	4.39857	Soil	4.12626	3.83e-10
Eukaryota.Amoebozoa.Gracilipodida.Variosea.Varipodida.Filamoeba.Filamoeba_nolandi	2.24371			-
Eukaryota.Amoebozoa.Gracilipodida.Variosea.Varipodida.Filamoeba.Filamoeba_sp_COHH_87	4.39552			-
Eukaryota.Amoebozoa.Gracilipodida.Variosea.Varipodida.Flamella	3.19926			-
Eukaryota.Amoebozoa.Gracilipodida.Variosea.Varipodida.Flamella.Flamella_aegyptia	2.61293			-
Eukaryota.Amoebozoa.Gracilipodida.Variosea.Varipodida.Flamella.Flamella_arnhemensis	2.95507			-
Eukaryota.Amoebozoa.Gracilipodida.Variosea.Varipodida.Flamella.Flamella_balnearia	2.71616			-
Eukaryota.Amoebozoa.Gracilipodida.Variosea.Varipodida.Flamella.Flamella_fluviatilis	2.49395			-
Eukaryota.Amoebozoa.Gracilipodida.Variosea.Varipodida.Incertae_Sedis	3.02258			-
Eukaryota.Amoebozoa.Gracilipodida.Variosea.Varipodida.Incertae_Sedis.soil_amoeba_AND16	3.02258			-
Eukaryota.Amoebozoa.Myxogastria	2.53974			-
Eukaryota.Amoebozoa.Myxogastria.Incertae_Sedis	2.53974			-
Eukaryota.Amoebozoa.Myxogastria.Incertae_Sedis.Didymium	2.53378			-
Eukaryota.Amoebozoa.Myxogastria.Incertae_Sedis.Didymium.Hyperamoeba	2.53378			-
Eukaryota.Amoebozoa.Myxogastria.Incertae_Sedis.Didymium.Hyperamoeba.Hyperamoeba_sp_strain_Hpl	2.53378			-
Eukaryota.Amoebozoa.Myxogastria.Incertae_Sedis.Incertae_Sedis	0.674711			-
Eukaryota.Amoebozoa.Myxogastria.Incertae_Sedis.Incertae_Sedis.Fuligo	0.674711			-
Eukaryota.Amoebozoa.Myxogastria.Incertae_Sedis.Incertae_Sedis.Fuligo.Fuligo_leviderma	0.674711			-
Eukaryota.Amoebozoa.Protosteliida	1.22886			-
Eukaryota.Amoebozoa.Protosteliida.Incertae_Sedis	1.22886			-
Eukaryota.Amoebozoa.Protosteliida.Incertae_Sedis.Incertae_Sedis	1.22886			-
Eukaryota.Amoebozoa.Protosteliida.Incertae_Sedis.Incertae_Sedis.Protostelium	1.22886			-
Eukaryota.Amoebozoa.Protosteliida.Incertae_Sedis.Incertae_Sedis.Protostelium.Protostelium_nocturnum	1.22886			-
Eukaryota.Amoebozoa.Schizoplasmodiida	3.50014			-
Eukaryota.Amoebozoa.Schizoplasmodiida.Incertae_Sedis	3.50014			-
Eukaryota.Amoebozoa.Schizoplasmodiida.Incertae_Sedis.Incertae_Sedis	3.50014			-
Eukaryota.Amoebozoa.Schizoplasmodiida.Incertae_Sedis.Incertae_Sedis.Ceratiomyxella	3.17964			-
Eukaryota.Amoebozoa.Schizoplasmodiida.Incertae_Sedis.Incertae_Sedis.Ceratiomyxella.Ceratiomyxella_tahitiensis	3.17964			-
Eukaryota.Amoebozoa.Schizoplasmodiida.Incertae_Sedis.Incertae_Sedis.Nematostelium	3.49855			-
Eukaryota.Amoebozoa.Schizoplasmodiida.Incertae_Sedis.Incertae_Sedis.Nematostelium.Nematostelium_ovatum	3.49855			-
Eukaryota.Amoebozoa.Schizoplasmodiida.Incertae_Sedis.Incertae_Sedis.Phalansterium	3.0415			-
Eukaryota.Amoebozoa.Schizoplasmodiida.Incertae_Sedis.Incertae_Sedis.Phalansterium.Phalansterium_solitarium	3.0415			-
Eukaryota.Amoebozoa.Tubulinea	4.48483	Soil	4.1621	2.15e-07
Eukaryota.Amoebozoa.Tubulinea.Arcellinida	4.11109	Soil	3.79161	6.36e-07
Eukaryota.Amoebozoa.Tubulinea.Arcellinida.Arcellina	2.94925			-
Eukaryota.Amoebozoa.Tubulinea.Arcellinida.Arcellina.Arcella	2.94925			-
Eukaryota.Amoebozoa.Tubulinea.Arcellinida.Arcellina.Arcella.Arcella_hemisphaerica	2.94925			-
Eukaryota.Amoebozoa.Tubulinea.Arcellinida.Echinamoebida	3.87869	Soil	3.56511	4.23e-06
Eukaryota.Amoebozoa.Tubulinea.Arcellinida.Echinamoebida.Echinamoeba	3.87869	Soil	3.56664	4.23e-06
Eukaryota.Amoebozoa.Tubulinea.Arcellinida.Echinamoebida.Echinamoeba.Echinamoeba_exundans	3.02839			-
Eukaryota.Amoebozoa.Tubulinea.Arcellinida.Echinamoebida.Echinamoeba.Echinamoeba_thermarum	3.83162			-
Eukaryota.Amoebozoa.Tubulinea.Arcellinida.Phryganellina	3.72349	Soil	3.44441	2.23e-07
Eukaryota.Amoebozoa.Tubulinea.Arcellinida.Phryganellina.Cryptodifflugia	3.72349	Soil	3.44442	2.23e-07
Eukaryota.Amoebozoa.Tubulinea.Arcellinida.Phryganellina.Cryptodifflugia.Cryptodifflugia_operculata	3.72349	Soil	3.44431	2.23e-07
Eukaryota.Amoebozoa.Tubulinea.Euamoebida	3.93968			-
Eukaryota.Amoebozoa.Tubulinea.Euamoebida.Hartmannellidae	3.77198			-
Eukaryota.Amoebozoa.Tubulinea.Euamoebida.Hartmannellidae.Hartmannella	3.71192			-
Eukaryota.Amoebozoa.Tubulinea.Euamoebida.Hartmannellidae.Hartmannella.Hartmannella_cantabrigiensis	3.28004	Soil	3.09328	1.53e-05
Eukaryota.Amoebozoa.Tubulinea.Euamoebida.Hartmannellidae.Hartmannella.Hartmannella_sp_2_4_3Da_10	2.17613			-
Eukaryota.Amoebozoa.Tubulinea.Euamoebida.Hartmannellidae.Hartmannella.Hartmannella_sp_Mbc_3H	3.20116			-
Eukaryota.Amoebozoa.Tubulinea.Euamoebida.Hartmannellidae.Hartmannella.Hartmannella_vermiformis	3.442			-
Eukaryota.Amoebozoa.Tubulinea.Euamoebida.Hartmannellidae.Hartmannellidae	2.81921			-
Eukaryota.Amoebozoa.Tubulinea.Euamoebida.Hartmannellidae.Hartmannellidae.Hartmannellidae_sp_LOS7N_I	2.81921			-
Eukaryota.Amoebozoa.Tubulinea.Euamoebida.Hartmannellidae.Saccamoeba	2.35248			-
Eukaryota.Amoebozoa.Tubulinea.Euamoebida.Hartmannellidae.Saccamoeba.Saccamoeba_lacustris	2.35248			-
Eukaryota.Amoebozoa.Tubulinea.Euamoebida.Incertae_Sedis	3.27456			-
Eukaryota.Amoebozoa.Tubulinea.Euamoebida.Incertae_Sedis.BOLA868	3.09124			-
Eukaryota.Amoebozoa.Tubulinea.Euamoebida.Incertae_Sedis.BOLA868.uncultured_Lobosea	3.09124			-
Eukaryota.Amoebozoa.Tubulinea.Euamoebida.Incertae_Sedis.Copromyxa	2.79846			-
Eukaryota.Amoebozoa.Tubulinea.Euamoebida.Incertae_Sedis.Copromyxa.Copromyxa_protea	2.79846			-
Eukaryota.Amoebozoa.Tubulinea.Euamoebida.Incertae_Sedis.Incertae_Sedis	1.28393			-
Eukaryota.Amoebozoa.Tubulinea.Euamoebida.Incertae_Sedis.Incertae_Sedis.uncultured_marine_eukaryote	1.28393			-
Eukaryota.Amoebozoa.Tubulinea.Euamoebida.Tubulinida	3.36738	Soil	3.08731	0.00363958
Eukaryota.Amoebozoa.Tubulinea.Euamoebida.Tubulinida.Tubulinida	3.36738	Soil	3.087	0.00363958
Eukaryota.Amoebozoa.Tubulinea.Euamoebida.Tubulinida.Tubulinida.Tubulinida_sp_MK_2011	3.36738	Soil	3.08715	0.00363958
Eukaryota.Amoebozoa.Tubulinea.Leptomyxida	3.95034	Soil	3.64087	4.49e-07
Eukaryota.Amoebozoa.Tubulinea.Leptomyxida.Flabellula	2.72227			-
Eukaryota.Amoebozoa.Tubulinea.Leptomyxida.Flabellula.Flabellulidae	2.72227			-
Eukaryota.Amoebozoa.Tubulinea.Leptomyxida.Flabellula.Flabellulidae.Flabellulidae_sp_SMA17_I	2.72227			-
Eukaryota.Amoebozoa.Tubulinea.Leptomyxida.Incertae_Sedis	3.89201	Soil	3.58282	7.76e-07
Eukaryota.Amoebozoa.Tubulinea.Leptomyxida.Incertae_Sedis.Flabellulidae	2.47823			-
Eukaryota.Amoebozoa.Tubulinea.Leptomyxida.Incertae_Sedis.Flabellulidae.Flabellulidae_sp_SEDF_I	2.47823			-
Eukaryota.Amoebozoa.Tubulinea.Leptomyxida.Incertae_Sedis.Rhizamoeba	3.52663			-
Eukaryota.Amoebozoa.Tubulinea.Leptomyxida.Incertae_Sedis.Rhizamoeba.Rhizamoeba_saxonica	3.52663			-
Eukaryota.Amoebozoa.Tubulinea.Leptomyxida.Incertae_Sedis.Ripidomyxa	3.61652	Soil	3.34802	4.42e-07
Eukaryota.Amoebozoa.Tubulinea.Leptomyxida.Incertae_Sedis.Ripidomyxa.Ripidomyxa_sp_RP009	3.61652	Soil	3.34797	4.42e-07
Eukaryota.Amoebozoa.Tubulinea.Leptomyxida.NETC3_I	2.77345			-
Eukaryota.Amoebozoa.Tubulinea.Leptomyxida.NETC3_I.Flabellulidae	2.77345			-
Eukaryota.Amoebozoa.Tubulinea.Leptomyxida.NETC3_I.Flabellulidae.Flabellulidae_sp_STAR2	2.77345			-
Eukaryota.Archaeplastida	4.9142			-
Eukaryota.Archaeplastida.Chloroplastida	4.90825			-
Eukaryota.Archaeplastida.Chloroplastida.Charophyta	3.38169			-
Eukaryota.Archaeplastida.Chloroplastida.Charophyta.Incertae_Sedis	3.37187			-
Eukaryota.Archaeplastida.Chloroplastida.Charophyta.Incertae_Sedis.Amb_18S_504	3.37187			-
Eukaryota.Archaeplastida.Chloroplastida.Charophyta.Incertae_Sedis.Amb_18S_504.Dicksoniaceae_environmental_sample	3.37187			-
Eukaryota.Archaeplastida.Chloroplastida.Charophyta.Klebsormidiophyceae	2.59137			-
Eukaryota.Archaeplastida.Chloroplastida.Charophyta.Klebsormidiophyceae.Klebsormidium	2.59137			-
Eukaryota.Archaeplastida.Chloroplastida.Charophyta.Klebsormidiophyceae.Klebsormidium.Klebsormidium_flaccidum	2.59137			-
Eukaryota.Archaeplastida.Chloroplastida.Charophyta.Phragmoplastophyta	0			-
Eukaryota.Archaeplastida.Chloroplastida.Charophyta.Phragmoplastophyta.Zygnematales	0			-
Eukaryota.Archaeplastida.Chloroplastida.Charophyta.Phragmoplastophyta.Zygnematales.Closterium_venus	0			-
Eukaryota.Archaeplastida.Chloroplastida.Chlorophyta	4.90812			-
Eukaryota.Archaeplastida.Chloroplastida.Chlorophyta.Chlorodendrophyceae	2.40959			-
Eukaryota.Archaeplastida.Chloroplastida.Chlorophyta.Chlorodendrophyceae.Tetraselmis	2.40959			-
Eukaryota.Archaeplastida.Chloroplastida.Chlorophyta.Chlorodendrophyceae.Tetraselmis.Tetraselmis_astigmatica	2.40959			-
Eukaryota.Archaeplastida.Chloroplastida.Chlorophyta.Chlorophyceae	4.47457	Soil	4.15025	3.51e-06
Eukaryota.Archaeplastida.Chloroplastida.Chlorophyta.Chlorophyceae.Actinochloris	2.6416			-
Eukaryota.Archaeplastida.Chloroplastida.Chlorophyta.Chlorophyceae.Actinochloris.Actinochloris_sp_BCP_LG3VF20	2.6416			-
Eukaryota.Archaeplastida.Chloroplastida.Chlorophyta.Chlorophyceae.Asterarcys	3.53308			-
Eukaryota.Archaeplastida.Chloroplastida.Chlorophyta.Chlorophyceae.Asterarcys.Asterarcys_quadricellulare	3.53308			-
Eukaryota.Archaeplastida.Chloroplastida.Chlorophyta.Chlorophyceae.Bracteacoccus	3.215			-
Eukaryota.Archaeplastida.Chloroplastida.Chlorophyta.Chlorophyceae.Bracteacoccus.Bracteacoccus_cohaerens	3.1696			-
Eukaryota.Archaeplastida.Chloroplastida.Chlorophyta.Chlorophyceae.Bracteacoccus.Bracteacoccus_pseudominor	2.21171			-
Eukaryota.Archaeplastida.Chloroplastida.Chlorophyta.Chlorophyceae.Chlamydomonas	3.31342			-
Eukaryota.Archaeplastida.Chloroplastida.Chlorophyta.Chlorophyceae.Chlamydomonas.Chlamydomonadaceae_sp_Pic8_18P_7d	3.20491			-
Eukaryota.Archaeplastida.Chloroplastida.Chlorophyta.Chlorophyceae.Chlamydomonas.Chlamydomonadaceae_sp_Tow8_18P_7w	1.97611			-
Eukaryota.Archaeplastida.Chloroplastida.Chlorophyta.Chlorophyceae.Chlamydomonas.Chlamydomonas_cribrum	2.9346			-
Eukaryota.Archaeplastida.Chloroplastida.Chlorophyta.Chlorophyceae.Chlamydomonas.Chlamydomonas_rapa	2.61678			-
Eukaryota.Archaeplastida.Chloroplastida.Chlorophyta.Chlorophyceae.Chlamydomonas.Chlamydomonas_reinhardtii	2.08859			-
Eukaryota.Archaeplastida.Chloroplastida.Chlorophyta.Chlorophyceae.Chlamydomonas.Chlamydomonas_sp_CCAP_11_144	2.25424			-
Eukaryota.Archaeplastida.Chloroplastida.Chlorophyta.Chlorophyceae.Chlorococcum	2.80471			-
Eukaryota.Archaeplastida.Chloroplastida.Chlorophyta.Chlorophyceae.Chlorococcum.Chlorococcum_cf_tatrense_101_99	2.19755			-
Eukaryota.Archaeplastida.Chloroplastida.Chlorophyta.Chlorophyceae.Chlorococcum.Chlorococcum_elkhartiense	2.44443			-
Eukaryota.Archaeplastida.Chloroplastida.Chlorophyta.Chlorophyceae.Chlorococcum.Chlorococcum_hypnosporum	2.30533			-
Eukaryota.Archaeplastida.Chloroplastida.Chlorophyta.Chlorophyceae.Chlorogonium	0.815196			-
Eukaryota.Archaeplastida.Chloroplastida.Chlorophyta.Chlorophyceae.Chlorogonium.Chlorogonium_capillatum	0.815196			-
Eukaryota.Archaeplastida.Chloroplastida.Chlorophyta.Chlorophyceae.Chloromonas	1.6591			-
Eukaryota.Archaeplastida.Chloroplastida.Chlorophyta.Chlorophyceae.Chloromonas.Chloromonas_subdivisa	1.6591			-
Eukaryota.Archaeplastida.Chloroplastida.Chlorophyta.Chlorophyceae.Chlorophyceae	3.06016			-
Eukaryota.Archaeplastida.Chloroplastida.Chlorophyta.Chlorophyceae.Chlorophyceae.Chlorophyceae_sp_I5	2.54056			-
Eukaryota.Archaeplastida.Chloroplastida.Chlorophyta.Chlorophyceae.Chlorophyceae.Chlorophyceae_sp_PG_2012	3.06016			-
Eukaryota.Archaeplastida.Chloroplastida.Chlorophyta.Chlorophyceae.Chlorosarcinopsis	3.70205			-
Eukaryota.Archaeplastida.Chloroplastida.Chlorophyta.Chlorophyceae.Chlorosarcinopsis.Chlorosarcinopsis_bastropiensis	3.02023			-
Eukaryota.Archaeplastida.Chloroplastida.Chlorophyta.Chlorophyceae.Chlorosarcinopsis.Chlorosarcinopsis_sp_XLD_M_3	2.84912			-
Eukaryota.Archaeplastida.Chloroplastida.Chlorophyta.Chlorophyceae.Chlorosarcinopsis.Haematococcaceae_sp_BLDN_7	3.56035			-
Eukaryota.Archaeplastida.Chloroplastida.Chlorophyta.Chlorophyceae.Desmodesmus	3.36368			-
Eukaryota.Archaeplastida.Chloroplastida.Chlorophyta.Chlorophyceae.Desmodesmus.Desmodesmus_communis	1.24857			-
Eukaryota.Archaeplastida.Chloroplastida.Chlorophyta.Chlorophyceae.Desmodesmus.Desmodesmus_sp_F2	3.29504			-
Eukaryota.Archaeplastida.Chloroplastida.Chlorophyta.Chlorophyceae.Desmodesmus.Desmodesmus_sp_F5	2.18383			-
Eukaryota.Archaeplastida.Chloroplastida.Chlorophyta.Chlorophyceae.Desmodesmus.Desmodesmus_sp_GTD9C2	2.25634			-
Eukaryota.Archaeplastida.Chloroplastida.Chlorophyta.Chlorophyceae.Ettlia	1.76882			-
Eukaryota.Archaeplastida.Chloroplastida.Chlorophyta.Chlorophyceae.Ettlia.Ettlia_texensis	1.76882			-
Eukaryota.Archaeplastida.Chloroplastida.Chlorophyta.Chlorophyceae.Gungnir	2.44981			-
Eukaryota.Archaeplastida.Chloroplastida.Chlorophyta.Chlorophyceae.Gungnir.Gungnir_neglectum	2.44981			-
Eukaryota.Archaeplastida.Chloroplastida.Chlorophyta.Chlorophyceae.Heterochlamydomonas	2.95007			-
Eukaryota.Archaeplastida.Chloroplastida.Chlorophyta.Chlorophyceae.Heterochlamydomonas.Heterochlamydomonas_lobata	2.95007			-
Eukaryota.Archaeplastida.Chloroplastida.Chlorophyta.Chlorophyceae.Hormotila	2.51448			-
Eukaryota.Archaeplastida.Chloroplastida.Chlorophyta.Chlorophyceae.Hormotila.Hormotila_blennista	2.51448			-
Eukaryota.Archaeplastida.Chloroplastida.Chlorophyta.Chlorophyceae.Mychonastes	0.707571			-
Eukaryota.Archaeplastida.Chloroplastida.Chlorophyta.Chlorophyceae.Mychonastes.Mychonastes_sp_YHL_W_PLANKTON4	0.707571			-
Eukaryota.Archaeplastida.Chloroplastida.Chlorophyta.Chlorophyceae.Neocystis	2.68815			-
Eukaryota.Archaeplastida.Chloroplastida.Chlorophyta.Chlorophyceae.Neocystis.Neocystis_brevis	2.68815			-
Eukaryota.Archaeplastida.Chloroplastida.Chlorophyta.Chlorophyceae.Oedogonium	0.506314			-
Eukaryota.Archaeplastida.Chloroplastida.Chlorophyta.Chlorophyceae.Oedogonium.Oedogonium_sp_L5	0.506314			-
Eukaryota.Archaeplastida.Chloroplastida.Chlorophyta.Chlorophyceae.Paulschulzia	3.14075			-
Eukaryota.Archaeplastida.Chloroplastida.Chlorophyta.Chlorophyceae.Paulschulzia.Paulschulzia_pseudovolvox	3.14075			-
Eukaryota.Archaeplastida.Chloroplastida.Chlorophyta.Chlorophyceae.Pleurastrum	2.65949			-
Eukaryota.Archaeplastida.Chloroplastida.Chlorophyta.Chlorophyceae.Pleurastrum.Pleurastrum_insigne	2.65949			-
Eukaryota.Archaeplastida.Chloroplastida.Chlorophyta.Chlorophyceae.Podohedriella	1.94611			-
Eukaryota.Archaeplastida.Chloroplastida.Chlorophyta.Chlorophyceae.Podohedriella.Podohedriella_falcata	1.94611			-
Eukaryota.Archaeplastida.Chloroplastida.Chlorophyta.Chlorophyceae.Polytoma	3.33461	DEP_sewage	3.1727	1.72e-06
Eukaryota.Archaeplastida.Chloroplastida.Chlorophyta.Chlorophyceae.Polytoma.Polytoma_ellipticum	3.33461	DEP_sewage	3.17246	1.72e-06
Eukaryota.Archaeplastida.Chloroplastida.Chlorophyta.Chlorophyceae.Pseudomuriella	3.00527			-
Eukaryota.Archaeplastida.Chloroplastida.Chlorophyta.Chlorophyceae.Pseudomuriella.Pseudomuriella_aurantiaca	3.00527			-
Eukaryota.Archaeplastida.Chloroplastida.Chlorophyta.Chlorophyceae.Pseudopediastrum	0.60353			-
Eukaryota.Archaeplastida.Chloroplastida.Chlorophyta.Chlorophyceae.Pseudopediastrum.Pseudopediastrum_boryanum	0.60353			-
Eukaryota.Archaeplastida.Chloroplastida.Chlorophyta.Chlorophyceae.Pyrobotrys	1.56591			-
Eukaryota.Archaeplastida.Chloroplastida.Chlorophyta.Chlorophyceae.Pyrobotrys.Pyrobotrys_squarrosa	1.56591			-
Eukaryota.Archaeplastida.Chloroplastida.Chlorophyta.Chlorophyceae.Radiococcus	2.61361			-
Eukaryota.Archaeplastida.Chloroplastida.Chlorophyta.Chlorophyceae.Radiococcus.Radiococcus_polycoccus	2.61361			-
Eukaryota.Archaeplastida.Chloroplastida.Chlorophyta.Chlorophyceae.Scenedesmus	3.58726			-
Eukaryota.Archaeplastida.Chloroplastida.Chlorophyta.Chlorophyceae.Scenedesmus.Scenedesmus_abundans	1.74736			-
Eukaryota.Archaeplastida.Chloroplastida.Chlorophyta.Chlorophyceae.Scenedesmus.Scenedesmus_armatus_var_subalternans	3.58059			-
Eukaryota.Archaeplastida.Chloroplastida.Chlorophyta.Chlorophyceae.Scenedesmus.Scenedesmus_ovalternus	2.02066			-
Eukaryota.Archaeplastida.Chloroplastida.Chlorophyta.Chlorophyceae.Stigeoclonium	0			-
Eukaryota.Archaeplastida.Chloroplastida.Chlorophyta.Chlorophyceae.Stigeoclonium.Stigeoclonium_aestivale	0			-
Eukaryota.Archaeplastida.Chloroplastida.Chlorophyta.Chlorophyceae.Tetracystis	3.69721			-
Eukaryota.Archaeplastida.Chloroplastida.Chlorophyta.Chlorophyceae.Tetracystis.Tetracystis_aggregata	2.99427			-
Eukaryota.Archaeplastida.Chloroplastida.Chlorophyta.Chlorophyceae.Tetracystis.Tetracystis_aplanospora	2.8911			-
Eukaryota.Archaeplastida.Chloroplastida.Chlorophyta.Chlorophyceae.Tetracystis.Tetracystis_diplobionticoidea	3.42053			-
Eukaryota.Archaeplastida.Chloroplastida.Chlorophyta.Chlorophyceae.Tetracystis.Tetracystis_pampae	2.28488			-
Eukaryota.Archaeplastida.Chloroplastida.Chlorophyta.Chlorophyceae.Tetracystis.Tetracystis_vinatzeri	2.58943			-
Eukaryota.Archaeplastida.Chloroplastida.Chlorophyta.Chlorophyceae.Vitreochlamys	3.20697			-
Eukaryota.Archaeplastida.Chloroplastida.Chlorophyta.Chlorophyceae.Vitreochlamys.Vitreochlamys_incisa	3.20697			-
Eukaryota.Archaeplastida.Chloroplastida.Chlorophyta.Mamiellophyceae	2.5704			-
Eukaryota.Archaeplastida.Chloroplastida.Chlorophyta.Mamiellophyceae.Mamiella	2.5704			-
Eukaryota.Archaeplastida.Chloroplastida.Chlorophyta.Mamiellophyceae.Mamiella.Mamiella_gilva	2.5704			-
Eukaryota.Archaeplastida.Chloroplastida.Chlorophyta.Pedinophyceae	2.41113			-
Eukaryota.Archaeplastida.Chloroplastida.Chlorophyta.Pedinophyceae.Pedinomonas	2.41113			-
Eukaryota.Archaeplastida.Chloroplastida.Chlorophyta.Pedinophyceae.Pedinomonas.Pedinomonas_minor	2.41113			-
Eukaryota.Archaeplastida.Chloroplastida.Chlorophyta.Trebouxiophyceae	3.70394			-
Eukaryota.Archaeplastida.Chloroplastida.Chlorophyta.Trebouxiophyceae.Asterochloris	0.718797			-
Eukaryota.Archaeplastida.Chloroplastida.Chlorophyta.Trebouxiophyceae.Asterochloris.Asterochloris_erici	0.718797			-
Eukaryota.Archaeplastida.Chloroplastida.Chlorophyta.Trebouxiophyceae.Auxenochlorella	3.11457			-
Eukaryota.Archaeplastida.Chloroplastida.Chlorophyta.Trebouxiophyceae.Auxenochlorella.Auxenochlorella_protothecoides	2.84435			-
Eukaryota.Archaeplastida.Chloroplastida.Chlorophyta.Trebouxiophyceae.Auxenochlorella.Auxenochlorella_sp_CCAP_211_61	2.78038			-
Eukaryota.Archaeplastida.Chloroplastida.Chlorophyta.Trebouxiophyceae.Borodinellopsis	3.05473			-
Eukaryota.Archaeplastida.Chloroplastida.Chlorophyta.Trebouxiophyceae.Borodinellopsis.Borodinellopsis_texensis	3.05473			-
Eukaryota.Archaeplastida.Chloroplastida.Chlorophyta.Trebouxiophyceae.Chlorella	2.43204			-
Eukaryota.Archaeplastida.Chloroplastida.Chlorophyta.Trebouxiophyceae.Chlorella.Chlorella_sorokiniana	2.24852			-
Eukaryota.Archaeplastida.Chloroplastida.Chlorophyta.Trebouxiophyceae.Chlorella.Chlorella_sp_KMMCC_EC_12	0.368682			-
Eukaryota.Archaeplastida.Chloroplastida.Chlorophyta.Trebouxiophyceae.Chlorella.Chlorella_sp_MBIC10057	1.63727			-
Eukaryota.Archaeplastida.Chloroplastida.Chlorophyta.Trebouxiophyceae.Chlorella.Chlorella_vulgaris	1.92656			-
Eukaryota.Archaeplastida.Chloroplastida.Chlorophyta.Trebouxiophyceae.Chloroidium	2.70065			-
Eukaryota.Archaeplastida.Chloroplastida.Chlorophyta.Trebouxiophyceae.Chloroidium.Chloroidium_saccharophila_var_saccharophila	2.70065			-
Eukaryota.Archaeplastida.Chloroplastida.Chlorophyta.Trebouxiophyceae.Coccomyxa	1.52716			-
Eukaryota.Archaeplastida.Chloroplastida.Chlorophyta.Trebouxiophyceae.Coccomyxa.Coccomyxa_rayssiae	1.26832			-
Eukaryota.Archaeplastida.Chloroplastida.Chlorophyta.Trebouxiophyceae.Coccomyxa.Coccomyxa_sp_Brodo_31515	1.42552			-
Eukaryota.Archaeplastida.Chloroplastida.Chlorophyta.Trebouxiophyceae.Cucumis	2.06922			-
Eukaryota.Archaeplastida.Chloroplastida.Chlorophyta.Trebouxiophyceae.Cucumis.Cucumis_sativus_cucumber	2.06922			-
Eukaryota.Archaeplastida.Chloroplastida.Chlorophyta.Trebouxiophyceae.Diplosphaera	2.84426			-
Eukaryota.Archaeplastida.Chloroplastida.Chlorophyta.Trebouxiophyceae.Diplosphaera.Diplosphaera_sp_LIsn	2.84426			-
Eukaryota.Archaeplastida.Chloroplastida.Chlorophyta.Trebouxiophyceae.Elliptochloris	2.55961			-
Eukaryota.Archaeplastida.Chloroplastida.Chlorophyta.Trebouxiophyceae.Elliptochloris.Elliptochloris_sp_SAG_2117	2.55961			-
Eukaryota.Archaeplastida.Chloroplastida.Chlorophyta.Trebouxiophyceae.Ettlia	0.638845			-
Eukaryota.Archaeplastida.Chloroplastida.Chlorophyta.Trebouxiophyceae.Ettlia.Ettlia_pseudoalveolaris	0.638845			-
Eukaryota.Archaeplastida.Chloroplastida.Chlorophyta.Trebouxiophyceae.Friedmannia	2.68299			-
Eukaryota.Archaeplastida.Chloroplastida.Chlorophyta.Trebouxiophyceae.Friedmannia.Friedmannia_israeliensis	2.68299			-
Eukaryota.Archaeplastida.Chloroplastida.Chlorophyta.Trebouxiophyceae.Makinoella	1.17452			-
Eukaryota.Archaeplastida.Chloroplastida.Chlorophyta.Trebouxiophyceae.Makinoella.Makinoella_tosaensis	1.17452			-
Eukaryota.Archaeplastida.Chloroplastida.Chlorophyta.Trebouxiophyceae.Meyerella	1.72706			-
Eukaryota.Archaeplastida.Chloroplastida.Chlorophyta.Trebouxiophyceae.Meyerella.Meyerella_planktonica	1.72706			-
Eukaryota.Archaeplastida.Chloroplastida.Chlorophyta.Trebouxiophyceae.Micractinium	1.16588			-
Eukaryota.Archaeplastida.Chloroplastida.Chlorophyta.Trebouxiophyceae.Micractinium.Micractinium_sp_CCAP_248_14	1.16588			-
Eukaryota.Archaeplastida.Chloroplastida.Chlorophyta.Trebouxiophyceae.Nannochloris	3.00854			-
Eukaryota.Archaeplastida.Chloroplastida.Chlorophyta.Trebouxiophyceae.Nannochloris.Nannochloris_sp_Ant_2	2.2607			-
Eukaryota.Archaeplastida.Chloroplastida.Chlorophyta.Trebouxiophyceae.Nannochloris.Nannochloris_sp_KMMCC_C_93	2.57073			-
Eukaryota.Archaeplastida.Chloroplastida.Chlorophyta.Trebouxiophyceae.Nannochloris.Nannochloris_sp_MBIC10062	2.64198			-
Eukaryota.Archaeplastida.Chloroplastida.Chlorophyta.Trebouxiophyceae.Nannochloris.Nannochloris_sp_MBIC10596	2.46528			-
Eukaryota.Archaeplastida.Chloroplastida.Chlorophyta.Trebouxiophyceae.Oocystaceae	0			-
Eukaryota.Archaeplastida.Chloroplastida.Chlorophyta.Trebouxiophyceae.Oocystaceae.Oocystaceae_sp_GSL021	0			-
Eukaryota.Archaeplastida.Chloroplastida.Chlorophyta.Trebouxiophyceae.Oocystidium	0.259386			-
Eukaryota.Archaeplastida.Chloroplastida.Chlorophyta.Trebouxiophyceae.Oocystidium.Oocystidium_sp_CCAP_222_49	0.259386			-
Eukaryota.Archaeplastida.Chloroplastida.Chlorophyta.Trebouxiophyceae.Parachlorella	1.72951			-
Eukaryota.Archaeplastida.Chloroplastida.Chlorophyta.Trebouxiophyceae.Parachlorella.Parachlorella_kessleri	1.72951			-
Eukaryota.Archaeplastida.Chloroplastida.Chlorophyta.Trebouxiophyceae.Parietochloris	2.84007			-
Eukaryota.Archaeplastida.Chloroplastida.Chlorophyta.Trebouxiophyceae.Parietochloris.Parietochloris_alveolaris	2.84007			-
Eukaryota.Archaeplastida.Chloroplastida.Chlorophyta.Trebouxiophyceae.Phaseolus	1.30186			-
Eukaryota.Archaeplastida.Chloroplastida.Chlorophyta.Trebouxiophyceae.Phaseolus.Phaseolus_acutifolius_tepary_bean	1.30186			-
Eukaryota.Archaeplastida.Chloroplastida.Chlorophyta.Trebouxiophyceae.Picochlorum	2.8049			-
Eukaryota.Archaeplastida.Chloroplastida.Chlorophyta.Trebouxiophyceae.Picochlorum.Picochlorum_sp_HM1	2.8049			-
Eukaryota.Archaeplastida.Chloroplastida.Chlorophyta.Trebouxiophyceae.Prasiola	0.10199			-
Eukaryota.Archaeplastida.Chloroplastida.Chlorophyta.Trebouxiophyceae.Prasiola.Prasiola_mexicana	0.10199			-
Eukaryota.Archaeplastida.Chloroplastida.Chlorophyta.Trebouxiophyceae.Prototheca	2.92869	Soil	3.03719	0.000210286
Eukaryota.Archaeplastida.Chloroplastida.Chlorophyta.Trebouxiophyceae.Prototheca.Prototheca_cutis	2.8991	Soil	3.03612	0.000518213
Eukaryota.Archaeplastida.Chloroplastida.Chlorophyta.Trebouxiophyceae.Prototheca.Prototheca_stagnora	2.19084			-
Eukaryota.Archaeplastida.Chloroplastida.Chlorophyta.Trebouxiophyceae.Prototheca.Prototheca_zopfii	1.90672			-
Eukaryota.Archaeplastida.Chloroplastida.Chlorophyta.Trebouxiophyceae.Prototheca.Prototheca_zopfii_var_portoricensis	2.30072			-
Eukaryota.Archaeplastida.Chloroplastida.Chlorophyta.Trebouxiophyceae.Pseudochlorella	2.59669			-
Eukaryota.Archaeplastida.Chloroplastida.Chlorophyta.Trebouxiophyceae.Pseudochlorella.Pseudochlorella_pringsheimii	2.59669			-
Eukaryota.Archaeplastida.Chloroplastida.Chlorophyta.Trebouxiophyceae.Trebouxia	2.80491			-
Eukaryota.Archaeplastida.Chloroplastida.Chlorophyta.Trebouxiophyceae.Trebouxia.Trebouxia_asymmetrica	2.80491			-
Eukaryota.Archaeplastida.Chloroplastida.Chlorophyta.Ulvophyceae	4.83327	Sediment	4.52565	6.68e-08
Eukaryota.Archaeplastida.Chloroplastida.Chlorophyta.Ulvophyceae.Acrochaete	2.81251			-
Eukaryota.Archaeplastida.Chloroplastida.Chlorophyta.Ulvophyceae.Acrochaete.Acrochaete_leptochaete	2.81251			-
Eukaryota.Archaeplastida.Chloroplastida.Chlorophyta.Ulvophyceae.Acrosiphonia	3.44729			-
Eukaryota.Archaeplastida.Chloroplastida.Chlorophyta.Ulvophyceae.Acrosiphonia.Acrosiphonia_arcta	3.44729			-
Eukaryota.Archaeplastida.Chloroplastida.Chlorophyta.Ulvophyceae.Blidingia	3.45097			-
Eukaryota.Archaeplastida.Chloroplastida.Chlorophyta.Ulvophyceae.Blidingia.Blidingia_dawsonii	3.45097			-
Eukaryota.Archaeplastida.Chloroplastida.Chlorophyta.Ulvophyceae.Desmochloris	3.50983			-
Eukaryota.Archaeplastida.Chloroplastida.Chlorophyta.Ulvophyceae.Desmochloris.Desmochloris_halophila	3.48297			-
Eukaryota.Archaeplastida.Chloroplastida.Chlorophyta.Ulvophyceae.Desmochloris.Desmochloris_sp_TP_2008	2.28788			-
Eukaryota.Archaeplastida.Chloroplastida.Chlorophyta.Ulvophyceae.Dilabifilum	2.94237			-
Eukaryota.Archaeplastida.Chloroplastida.Chlorophyta.Ulvophyceae.Dilabifilum.Dilabifilum_arthropyreniae	2.71076			-
Eukaryota.Archaeplastida.Chloroplastida.Chlorophyta.Ulvophyceae.Dilabifilum.Dilabifilum_sp_W1058	2.55869			-
Eukaryota.Archaeplastida.Chloroplastida.Chlorophyta.Ulvophyceae.Monostroma	2.65415			-
Eukaryota.Archaeplastida.Chloroplastida.Chlorophyta.Ulvophyceae.Monostroma.Monostroma_grevillei	2.65415			-
Eukaryota.Archaeplastida.Chloroplastida.Chlorophyta.Ulvophyceae.Planophila	2.5556			-
Eukaryota.Archaeplastida.Chloroplastida.Chlorophyta.Ulvophyceae.Planophila.Planophila_laetevirens	2.5556			-
Eukaryota.Archaeplastida.Chloroplastida.Chlorophyta.Ulvophyceae.Protoderma	4.70238			-
Eukaryota.Archaeplastida.Chloroplastida.Chlorophyta.Ulvophyceae.Protoderma.Protoderma_sarcinoidea	4.70238			-
Eukaryota.Archaeplastida.Chloroplastida.Chlorophyta.Ulvophyceae.Pseudendocloniopsis	3.3873			-
Eukaryota.Archaeplastida.Chloroplastida.Chlorophyta.Ulvophyceae.Pseudendocloniopsis.Pseudendocloniopsis_botryoides	3.3873			-
Eukaryota.Archaeplastida.Chloroplastida.Chlorophyta.Ulvophyceae.Ulothrix	2.67657			-
Eukaryota.Archaeplastida.Chloroplastida.Chlorophyta.Ulvophyceae.Ulothrix.Ulothrix_zonata	2.67657			-
Eukaryota.Archaeplastida.Chloroplastida.Chlorophyta.Ulvophyceae.Ulva	3.7662			-
Eukaryota.Archaeplastida.Chloroplastida.Chlorophyta.Ulvophyceae.Ulva.Ulva_intestinalis_hollow_green_seaweed	3.67073			-
Eukaryota.Archaeplastida.Chloroplastida.Chlorophyta.Ulvophyceae.Ulva.Ulva_prolifera	3.0614			-
Eukaryota.Archaeplastida.Rhodophyceae	3.76374			-
Eukaryota.Archaeplastida.Rhodophyceae.Bangiales	3.52281			-
Eukaryota.Archaeplastida.Rhodophyceae.Bangiales.Porphyra	3.52281			-
Eukaryota.Archaeplastida.Rhodophyceae.Bangiales.Porphyra.Bangia	2.77777			-
Eukaryota.Archaeplastida.Rhodophyceae.Bangiales.Porphyra.Bangia.Bangia_gloiopeltidicola	2.77777			-
Eukaryota.Archaeplastida.Rhodophyceae.Bangiales.Porphyra.Bangia.Bangia_sp	2.71934			-
Eukaryota.Archaeplastida.Rhodophyceae.Bangiales.Porphyra.Clymene	3.37818			-
Eukaryota.Archaeplastida.Rhodophyceae.Bangiales.Porphyra.Clymene.Clymene_sp_TTS	3.37818			-
Eukaryota.Archaeplastida.Rhodophyceae.Bangiales.Porphyra.Porphyra	2.53716			-
Eukaryota.Archaeplastida.Rhodophyceae.Bangiales.Porphyra.Porphyra.Porphyra_purpurea	2.36944			-
Eukaryota.Archaeplastida.Rhodophyceae.Bangiales.Porphyra.Porphyra.Porphyra_sp_P551	2.53716			-
Eukaryota.Archaeplastida.Rhodophyceae.Bangiales.Porphyra.Pyropia	3.21759			-
Eukaryota.Archaeplastida.Rhodophyceae.Bangiales.Porphyra.Pyropia.Pyropia_spiralis	3.21759			-
Eukaryota.Archaeplastida.Rhodophyceae.Compsopogonales	3.18485			-
Eukaryota.Archaeplastida.Rhodophyceae.Compsopogonales.Incertae_Sedis	3.18485			-
Eukaryota.Archaeplastida.Rhodophyceae.Compsopogonales.Incertae_Sedis.Compsopogon	2.33591			-
Eukaryota.Archaeplastida.Rhodophyceae.Compsopogonales.Incertae_Sedis.Compsopogon.Compsopogon_hookeri	2.33591			-
Eukaryota.Archaeplastida.Rhodophyceae.Compsopogonales.Incertae_Sedis.Erythrotrichia	3.01273	Soil	3.0011	2.03e-08
Eukaryota.Archaeplastida.Rhodophyceae.Compsopogonales.Incertae_Sedis.Erythrotrichia.Erythrotrichia_carnea	3.01273	Soil	3.03335	2.03e-08
Eukaryota.Archaeplastida.Rhodophyceae.Compsopogonales.Incertae_Sedis.Pyrophyllon	2.62015			-
Eukaryota.Archaeplastida.Rhodophyceae.Compsopogonales.Incertae_Sedis.Pyrophyllon.Pyrophyllon_subtumens	2.62015			-
Eukaryota.Archaeplastida.Rhodophyceae.Florideophycidae	2.97352			-
Eukaryota.Archaeplastida.Rhodophyceae.Florideophycidae.Corallinophycidae	2.97352			-
Eukaryota.Archaeplastida.Rhodophyceae.Florideophycidae.Corallinophycidae.Arthrocardia	2.97352			-
Eukaryota.Archaeplastida.Rhodophyceae.Florideophycidae.Corallinophycidae.Arthrocardia.Arthrocardia_carinata	2.97352			-
Eukaryota.Archaeplastida.Rhodophyceae.Rhodellophyceae	2.21076			-
Eukaryota.Archaeplastida.Rhodophyceae.Rhodellophyceae.Incertae_Sedis	2.21076			-
Eukaryota.Archaeplastida.Rhodophyceae.Rhodellophyceae.Incertae_Sedis.Rhodella	2.21076			-
Eukaryota.Archaeplastida.Rhodophyceae.Rhodellophyceae.Incertae_Sedis.Rhodella.Rhodella_sp_GA6_T4	2.21076			-
Eukaryota.Excavata	4.95368			-
Eukaryota.Excavata.Discoba	3.88095			-
Eukaryota.Excavata.Discoba.Heterolobosea	1.32835			-
Eukaryota.Excavata.Discoba.Heterolobosea.Tetramitia	1.32835			-
Eukaryota.Excavata.Discoba.Heterolobosea.Tetramitia.Vahlkampfia	1.32835			-
Eukaryota.Excavata.Discoba.Heterolobosea.Tetramitia.Vahlkampfia.Vahlkampfia_avara	1.32835			-
Eukaryota.Excavata.Discoba.Kinetoplastea	3.87973			-
Eukaryota.Excavata.Discoba.Kinetoplastea.Eubodonida	1.89932			-
Eukaryota.Excavata.Discoba.Kinetoplastea.Eubodonida.Bodo	1.89932			-
Eukaryota.Excavata.Discoba.Kinetoplastea.Eubodonida.Bodo.Bodo_saltans	1.89932			-
Eukaryota.Excavata.Discoba.Kinetoplastea.Parabodonida	3.84279			-
Eukaryota.Excavata.Discoba.Kinetoplastea.Parabodonida.Parabodo	3.83788			-
Eukaryota.Excavata.Discoba.Kinetoplastea.Parabodonida.Parabodo.Parabodo_caudatus	3.83515			-
Eukaryota.Excavata.Discoba.Kinetoplastea.Parabodonida.Parabodo.Parabodo_nitrophilus	1.63443			-
Eukaryota.Excavata.Discoba.Kinetoplastea.Parabodonida.Procryptobia	1.89362			-
Eukaryota.Excavata.Discoba.Kinetoplastea.Parabodonida.Procryptobia.Procryptobia_sorokini	1.69208			-
Eukaryota.Excavata.Discoba.Kinetoplastea.Parabodonida.Procryptobia.Procryptobia_sp_Camps_Bay	1.4633			-
Eukaryota.Excavata.Discoba.Kinetoplastea.Prokinetoplastina	2.73148			-
Eukaryota.Excavata.Discoba.Kinetoplastea.Prokinetoplastina.Ichthyobodo	2.73148			-
Eukaryota.Excavata.Discoba.Kinetoplastea.Prokinetoplastina.Ichthyobodo.uncultured_eukaryote	1.44751			-
Eukaryota.Excavata.Discoba.Kinetoplastea.Prokinetoplastina.Ichthyobodo.uncultured_kinetoplastid	2.70829			-
Eukaryota.Excavata.Jakobida	0.0899054			-
Eukaryota.Excavata.Jakobida.Jakobida	0.0899054			-
Eukaryota.Excavata.Jakobida.Jakobida.Jakoba	0.0899054			-
Eukaryota.Excavata.Jakobida.Jakobida.Jakoba.Seculamonas	0.0899054			-
Eukaryota.Excavata.Jakobida.Jakobida.Jakoba.Seculamonas.Seculamonas_ecuadoriensis	0.0899054			-
Eukaryota.Excavata.Malawimonas	2.40172			-
Eukaryota.Excavata.Malawimonas.Malawimonas	2.40172			-
Eukaryota.Excavata.Malawimonas.Malawimonas.Malawimonas	2.40172			-
Eukaryota.Excavata.Malawimonas.Malawimonas.Malawimonas.Malawimonas	2.40172			-
Eukaryota.Excavata.Malawimonas.Malawimonas.Malawimonas.Malawimonas.Malawimonas_jakobiformis	2.40172			-
Eukaryota.Excavata.Metamonada	4.95355	Sediment	4.71914	7.46e-05
Eukaryota.Excavata.Metamonada.Parabasalia	4.95355	Sediment	4.71912	0.000153574
Eukaryota.Excavata.Metamonada.Parabasalia.Trichomonadea	4.6425	DEP_sewage	4.38303	0.00386688
Eukaryota.Excavata.Metamonada.Parabasalia.Trichomonadea.Tetratrichomonas	2.975			-
Eukaryota.Excavata.Metamonada.Parabasalia.Trichomonadea.Tetratrichomonas.Tetratrichomonas_gallinarum	2.975			-
Eukaryota.Excavata.Metamonada.Parabasalia.Trichomonadea.Trichomonas	4.6425	DEP_sewage	4.38299	0.00388695
Eukaryota.Excavata.Metamonada.Parabasalia.Trichomonadea.Trichomonas.Trichomonas_gallinae	3.96715			-
Eukaryota.Excavata.Metamonada.Parabasalia.Trichomonadea.Trichomonas.Trichomonas_sp_RWG_2007_2	4.53948	DEP_sewage	4.30746	0.000990487
Eukaryota.Excavata.Metamonada.Parabasalia.Tritrichomonadea	4.68544			-
Eukaryota.Excavata.Metamonada.Parabasalia.Tritrichomonadea.Dientamoeba	3.18537			-
Eukaryota.Excavata.Metamonada.Parabasalia.Tritrichomonadea.Dientamoeba.Dientamoeba_fragilis	3.18537			-
Eukaryota.Excavata.Metamonada.Parabasalia.Tritrichomonadea.Tritrichomonas	4.679			-
Eukaryota.Excavata.Metamonada.Parabasalia.Tritrichomonadea.Tritrichomonas.Tritrichomonas_suis	4.679			-
Eukaryota.Excavata.Metamonada.Preaxostyla	1.47887			-
Eukaryota.Excavata.Metamonada.Preaxostyla.Trimastix	1.47887			-
Eukaryota.Excavata.Metamonada.Preaxostyla.Trimastix.Trimastix	1.47887			-
Eukaryota.Excavata.Metamonada.Preaxostyla.Trimastix.Trimastix.Trimastix_pyriformis_ATCC50562	1.47887			-
Eukaryota.Incertae_Sedis	5.10448			-
Eukaryota.Incertae_Sedis.Centrohelida	4.0413			-
Eukaryota.Incertae_Sedis.Centrohelida.Centrohelizoa	4.0413			-
Eukaryota.Incertae_Sedis.Centrohelida.Centrohelizoa.Acanthocystidae	3.33485	Soil	3.22886	3.82e-05
Eukaryota.Incertae_Sedis.Centrohelida.Centrohelizoa.Acanthocystidae.Centroheliozoa	2.9482			-
Eukaryota.Incertae_Sedis.Centrohelida.Centrohelizoa.Acanthocystidae.Centroheliozoa.Centroheliozoa_sp_ATCC_50535	2.9482			-
Eukaryota.Incertae_Sedis.Centrohelida.Centrohelizoa.Acanthocystidae.Choanocystis	2.37983			-
Eukaryota.Incertae_Sedis.Centrohelida.Centrohelizoa.Acanthocystidae.Choanocystis.Choanocystis_sp_Lynmouth	2.37983			-
Eukaryota.Incertae_Sedis.Centrohelida.Centrohelizoa.Acanthocystidae.Pterocystis	3.10531	Soil	3.12146	0.000262439
Eukaryota.Incertae_Sedis.Centrohelida.Centrohelizoa.Acanthocystidae.Pterocystis.Pterocystis_foliacea	3.02496			-
Eukaryota.Incertae_Sedis.Centrohelida.Centrohelizoa.Acanthocystidae.Pterocystis.Pterocystis_sp_NZ	2.33295			-
Eukaryota.Incertae_Sedis.Centrohelida.Centrohelizoa.Acanthocystidae.Pterocystis.Pterocystis_tropica	2.69406			-
Eukaryota.Incertae_Sedis.Centrohelida.Centrohelizoa.Heterophryidae	2.86435			-
Eukaryota.Incertae_Sedis.Centrohelida.Centrohelizoa.Heterophryidae.Heterophrys	2.83001			-
Eukaryota.Incertae_Sedis.Centrohelida.Centrohelizoa.Heterophryidae.Heterophrys.Heterophrys_sp_Oxford1	2.83001			-
Eukaryota.Incertae_Sedis.Centrohelida.Centrohelizoa.Heterophryidae.Sphaerastrum	1.74539			-
Eukaryota.Incertae_Sedis.Centrohelida.Centrohelizoa.Heterophryidae.Sphaerastrum.Sphaerastrum_fockii	1.74539			-
Eukaryota.Incertae_Sedis.Centrohelida.Centrohelizoa.Mb_5C	3.90869			-
Eukaryota.Incertae_Sedis.Centrohelida.Centrohelizoa.Mb_5C.Lobosea	3.90869			-
Eukaryota.Incertae_Sedis.Centrohelida.Centrohelizoa.Mb_5C.Lobosea.Lobosea_sp_Mb_5C	3.90869			-
Eukaryota.Incertae_Sedis.Cryptophyta	3.88911			-
Eukaryota.Incertae_Sedis.Cryptophyta.Cryptophyceae	3.88911			-
Eukaryota.Incertae_Sedis.Cryptophyta.Cryptophyceae.Cryptomonadales	3.71019	Water	3.49545	0.000194455
Eukaryota.Incertae_Sedis.Cryptophyta.Cryptophyceae.Cryptomonadales.Cryptomonas	2.70934			-
Eukaryota.Incertae_Sedis.Cryptophyta.Cryptophyceae.Cryptomonadales.Cryptomonas.Cryptomonas_commutata	2.69952			-
Eukaryota.Incertae_Sedis.Cryptophyta.Cryptophyceae.Cryptomonadales.Cryptomonas.Cryptomonas_curvata	0			-
Eukaryota.Incertae_Sedis.Cryptophyta.Cryptophyceae.Cryptomonadales.Cryptomonas.Cryptomonas_ovata	0.515488			-
Eukaryota.Incertae_Sedis.Cryptophyta.Cryptophyceae.Cryptomonadales.Cryptomonas.Cryptomonas_paramecium	2.64246			-
Eukaryota.Incertae_Sedis.Cryptophyta.Cryptophyceae.Cryptomonadales.Cryptophyta	3.71019			-
Eukaryota.Incertae_Sedis.Cryptophyta.Cryptophyceae.Cryptomonadales.Cryptophyta.Cryptophyta_sp_CR_MAL01	3.71019			-
Eukaryota.Incertae_Sedis.Cryptophyta.Cryptophyceae.Cryptomonadales.FV18_2G7	2.57034			-
Eukaryota.Incertae_Sedis.Cryptophyta.Cryptophyceae.Cryptomonadales.FV18_2G7.Cryptophyceae_sp_CCMP2293	2.57034			-
Eukaryota.Incertae_Sedis.Cryptophyta.Cryptophyceae.Cryptomonadales.Rhinomonas	3.51889			-
Eukaryota.Incertae_Sedis.Cryptophyta.Cryptophyceae.Cryptomonadales.Rhinomonas.Rhinomonas_pauca	3.51889			-
Eukaryota.Incertae_Sedis.Cryptophyta.Cryptophyceae.Goniomonas	3.56525			-
Eukaryota.Incertae_Sedis.Cryptophyta.Cryptophyceae.Goniomonas.Goniomonas	3.56525			-
Eukaryota.Incertae_Sedis.Cryptophyta.Cryptophyceae.Goniomonas.Goniomonas.Goniomonas_aff_amphinema	3.56525			-
Eukaryota.Incertae_Sedis.Cryptophyta.Cryptophyceae.Goniomonas.Goniomonas.Goniomonas_sp_ATCC_50108	2.32741			-
Eukaryota.Incertae_Sedis.Cryptophyta.Cryptophyceae.Kathablepharidae	2.59781	Soil	3.41523	0.000148452
Eukaryota.Incertae_Sedis.Cryptophyta.Cryptophyceae.Kathablepharidae.Leucocryptos	2.58419			-
Eukaryota.Incertae_Sedis.Cryptophyta.Cryptophyceae.Kathablepharidae.Leucocryptos.Leucocryptos_marina	2.58419			-
Eukaryota.Incertae_Sedis.Cryptophyta.Cryptophyceae.Kathablepharidae.Roombia	1.93441			-
Eukaryota.Incertae_Sedis.Cryptophyta.Cryptophyceae.Kathablepharidae.Roombia.Roombia_truncata	1.93441			-
Eukaryota.Incertae_Sedis.Haptophyta	3.47851			-
Eukaryota.Incertae_Sedis.Haptophyta.Haptophyceae	3.47851			-
Eukaryota.Incertae_Sedis.Haptophyta.Haptophyceae.Pavlovophyceae	3.44561			-
Eukaryota.Incertae_Sedis.Haptophyta.Haptophyceae.Pavlovophyceae.Diacronema	3.25886			-
Eukaryota.Incertae_Sedis.Haptophyta.Haptophyceae.Pavlovophyceae.Diacronema.Diacronema_sp_AC247	3.22625			-
Eukaryota.Incertae_Sedis.Haptophyta.Haptophyceae.Pavlovophyceae.Diacronema.Diacronema_sp_AC54	2.11822			-
Eukaryota.Incertae_Sedis.Haptophyta.Haptophyceae.Pavlovophyceae.Pavlova	2.98905			-
Eukaryota.Incertae_Sedis.Haptophyta.Haptophyceae.Pavlovophyceae.Pavlova.Pavlova_pinguis	2.98905			-
Eukaryota.Incertae_Sedis.Haptophyta.Haptophyceae.Prymnesiophyceae	3.3823			-
Eukaryota.Incertae_Sedis.Haptophyta.Haptophyceae.Prymnesiophyceae.Emiliania	0			-
Eukaryota.Incertae_Sedis.Haptophyta.Haptophyceae.Prymnesiophyceae.Emiliania.Emiliania_huxleyi	0			-
Eukaryota.Incertae_Sedis.Haptophyta.Haptophyceae.Prymnesiophyceae.Phaeocystis	1.99815			-
Eukaryota.Incertae_Sedis.Haptophyta.Haptophyceae.Prymnesiophyceae.Phaeocystis.Phaeocystis_globosa	1.99815			-
Eukaryota.Incertae_Sedis.Haptophyta.Haptophyceae.Prymnesiophyceae.Platychrysis	2.34083			-
Eukaryota.Incertae_Sedis.Haptophyta.Haptophyceae.Prymnesiophyceae.Platychrysis.Platychrysis_sp_BG_2011	2.34083			-
Eukaryota.Incertae_Sedis.Haptophyta.Haptophyceae.Prymnesiophyceae.Reticulosphaera	3.36399			-
Eukaryota.Incertae_Sedis.Haptophyta.Haptophyceae.Prymnesiophyceae.Reticulosphaera.Reticulosphaera_socialis	3.36399			-
Eukaryota.Incertae_Sedis.Incertae_Sedis	5.10432			-
Eukaryota.Incertae_Sedis.Incertae_Sedis.Ancyromonadida	1.51657			-
Eukaryota.Incertae_Sedis.Incertae_Sedis.Ancyromonadida.Ancyromonadida	1.51657			-
Eukaryota.Incertae_Sedis.Incertae_Sedis.Ancyromonadida.Ancyromonadida.Ancyromonas	1.51657			-
Eukaryota.Incertae_Sedis.Incertae_Sedis.Ancyromonadida.Ancyromonadida.Ancyromonas.Ancyromonas_limna	0			-
Eukaryota.Incertae_Sedis.Incertae_Sedis.Ancyromonadida.Ancyromonadida.Ancyromonas.Ancyromonas_sigmoides	1.51454			-
Eukaryota.Incertae_Sedis.Incertae_Sedis.Apusomonadida	3.22554			-
Eukaryota.Incertae_Sedis.Incertae_Sedis.Apusomonadida.Apusomonadidae	3.22554			-
Eukaryota.Incertae_Sedis.Incertae_Sedis.Apusomonadida.Apusomonadidae.Amastigomonas	2.87029			-
Eukaryota.Incertae_Sedis.Incertae_Sedis.Apusomonadida.Apusomonadidae.Amastigomonas.Amastigomonas_mutabilis	2.87029			-
Eukaryota.Incertae_Sedis.Incertae_Sedis.Apusomonadida.Apusomonadidae.Amastigomonas.Amastigomonas_sp_6B_7c	2.66452			-
Eukaryota.Incertae_Sedis.Incertae_Sedis.Apusomonadida.Apusomonadidae.Apusomonas	2.55592			-
Eukaryota.Incertae_Sedis.Incertae_Sedis.Apusomonadida.Apusomonadidae.Apusomonas.Apusomonas_proboscidea	2.55592			-
Eukaryota.Incertae_Sedis.Incertae_Sedis.Apusomonadida.Apusomonadidae.Thecamonas	2.763			-
Eukaryota.Incertae_Sedis.Incertae_Sedis.Apusomonadida.Apusomonadidae.Thecamonas.Thecamonas_trahens_ATCC_50062	2.763			-
Eukaryota.Incertae_Sedis.Incertae_Sedis.Incertae_Sedis	5.10432	Private_sewage	4.81203	6.5e-05
Eukaryota.Incertae_Sedis.Incertae_Sedis.Incertae_Sedis.Incertae_Sedis	5.10432	Private_sewage	4.78605	6.5e-05
Eukaryota.Incertae_Sedis.Incertae_Sedis.Incertae_Sedis.Incertae_Sedis.Mantamonas	0			-
Eukaryota.Incertae_Sedis.Incertae_Sedis.Incertae_Sedis.Incertae_Sedis.Mantamonas.Mantamonas_plastica	0			-
Eukaryota.Incertae_Sedis.Incertae_Sedis.Incertae_Sedis.Incertae_Sedis.RT5iin25	5.10432	Private_sewage	4.80181	6.5e-05
Eukaryota.Incertae_Sedis.Incertae_Sedis.Incertae_Sedis.Incertae_Sedis.RT5iin25.uncultured_Eimeriidae	3.64632			-
Eukaryota.Incertae_Sedis.Incertae_Sedis.Incertae_Sedis.Incertae_Sedis.RT5iin25.uncultured_eukaryote	1.91836			-
Eukaryota.Incertae_Sedis.Incertae_Sedis.Incertae_Sedis.Incertae_Sedis.RT5iin25.uncultured_freshwater_eukaryote	5.08879			-
Eukaryota.Incertae_Sedis.Incertae_Sedis.Incertae_Sedis.Incertae_Sedis.RT5iin25.uncultured_labyrinthulid	3.11778			-
Eukaryota.Opisthokonta	5.38214	Soil	5.085	1.63e-05
Eukaryota.Opisthokonta.Fungi	5.37031	Soil	5.07335	3.02e-05
Eukaryota.Opisthokonta.Fungi.Ascomycota	4.95422	Soil	4.66737	1.87e-05
Eukaryota.Opisthokonta.Fungi.Ascomycota.Saccharomycetales	4.76766	DEP_sewage	4.44092	3.68e-06
Eukaryota.Opisthokonta.Fungi.Ascomycota.Saccharomycetales.Babjeviella	2.25424			-
Eukaryota.Opisthokonta.Fungi.Ascomycota.Saccharomycetales.Babjeviella.Babjeviella_inositovora	2.25424			-
Eukaryota.Opisthokonta.Fungi.Ascomycota.Saccharomycetales.Candida	4.118	DEP_sewage	3.8035	0.000511364
Eukaryota.Opisthokonta.Fungi.Ascomycota.Saccharomycetales.Candida.Candida_albicans	2.85801			-
Eukaryota.Opisthokonta.Fungi.Ascomycota.Saccharomycetales.Candida.Candida_arcana	1.93757			-
Eukaryota.Opisthokonta.Fungi.Ascomycota.Saccharomycetales.Candida.Candida_athensensis	2.08691			-
Eukaryota.Opisthokonta.Fungi.Ascomycota.Saccharomycetales.Candida.Candida_bolitotheri	1.21387			-
Eukaryota.Opisthokonta.Fungi.Ascomycota.Saccharomycetales.Candida.Candida_bondarzewiae	3.37213			-
Eukaryota.Opisthokonta.Fungi.Ascomycota.Saccharomycetales.Candida.Candida_cylindracea	1.52736			-
Eukaryota.Opisthokonta.Fungi.Ascomycota.Saccharomycetales.Candida.Candida_etchellsii	0			-
Eukaryota.Opisthokonta.Fungi.Ascomycota.Saccharomycetales.Candida.Candida_ethanolica	1.42096			-
Eukaryota.Opisthokonta.Fungi.Ascomycota.Saccharomycetales.Candida.Candida_fluviatilis	1.81782			-
Eukaryota.Opisthokonta.Fungi.Ascomycota.Saccharomycetales.Candida.Candida_ghanaensis	1.93007			-
Eukaryota.Opisthokonta.Fungi.Ascomycota.Saccharomycetales.Candida.Candida_glabrata	2.49542			-
Eukaryota.Opisthokonta.Fungi.Ascomycota.Saccharomycetales.Candida.Candida_intermedia	3.76081			-
Eukaryota.Opisthokonta.Fungi.Ascomycota.Saccharomycetales.Candida.Candida_maltosa	0.535551			-
Eukaryota.Opisthokonta.Fungi.Ascomycota.Saccharomycetales.Candida.Candida_parapsilosis	3.08104			-
Eukaryota.Opisthokonta.Fungi.Ascomycota.Saccharomycetales.Candida.Candida_pararugosa	1.91495			-
Eukaryota.Opisthokonta.Fungi.Ascomycota.Saccharomycetales.Candida.Candida_pseudoglaebosa	1.57684			-
Eukaryota.Opisthokonta.Fungi.Ascomycota.Saccharomycetales.Candida.Candida_quercitrusa	1.87077			-
Eukaryota.Opisthokonta.Fungi.Ascomycota.Saccharomycetales.Candida.Candida_rugopelliculosa	1.5234			-
Eukaryota.Opisthokonta.Fungi.Ascomycota.Saccharomycetales.Candida.Candida_sake	2.57511			-
Eukaryota.Opisthokonta.Fungi.Ascomycota.Saccharomycetales.Candida.Candida_sojae	2.44437			-
Eukaryota.Opisthokonta.Fungi.Ascomycota.Saccharomycetales.Candida.Candida_sorbophila	2.81696			-
Eukaryota.Opisthokonta.Fungi.Ascomycota.Saccharomycetales.Candida.Candida_sp_BG01_8_5_001A_2_1	1.33252			-
Eukaryota.Opisthokonta.Fungi.Ascomycota.Saccharomycetales.Candida.Candida_sp_BG02_7_19_003A_3_1	2.27337			-
Eukaryota.Opisthokonta.Fungi.Ascomycota.Saccharomycetales.Candida.Candida_sp_BG98_8_14_1_4_1	2.60545			-
Eukaryota.Opisthokonta.Fungi.Ascomycota.Saccharomycetales.Candida.Candida_sp_CW32	1.98198			-
Eukaryota.Opisthokonta.Fungi.Ascomycota.Saccharomycetales.Candida.Candida_sp_D83_L	1.95617			-
Eukaryota.Opisthokonta.Fungi.Ascomycota.Saccharomycetales.Candida.Candida_sp_FN7S06	1.82442			-
Eukaryota.Opisthokonta.Fungi.Ascomycota.Saccharomycetales.Candida.Candida_sp_JCM_15000	2.79978			-
Eukaryota.Opisthokonta.Fungi.Ascomycota.Saccharomycetales.Candida.Candida_sp_SG6L02	3.34166			-
Eukaryota.Opisthokonta.Fungi.Ascomycota.Saccharomycetales.Candida.Candida_sp_Y15_EG_2010	1.59211			-
Eukaryota.Opisthokonta.Fungi.Ascomycota.Saccharomycetales.Candida.Candida_tropicalis	2.91934			-
Eukaryota.Opisthokonta.Fungi.Ascomycota.Saccharomycetales.Candida.Candida_zeylanoides	2.74989			-
Eukaryota.Opisthokonta.Fungi.Ascomycota.Saccharomycetales.Cyberlindnera	2.27497			-
Eukaryota.Opisthokonta.Fungi.Ascomycota.Saccharomycetales.Cyberlindnera.Cyberlindnera_jadinii	2.27497			-
Eukaryota.Opisthokonta.Fungi.Ascomycota.Saccharomycetales.Debaryomyces	2.55211			-
Eukaryota.Opisthokonta.Fungi.Ascomycota.Saccharomycetales.Debaryomyces.Debaryomyces_hansenii_var_hansenii	2.55211			-
Eukaryota.Opisthokonta.Fungi.Ascomycota.Saccharomycetales.Dekkera	0.974714			-
Eukaryota.Opisthokonta.Fungi.Ascomycota.Saccharomycetales.Dekkera.Dekkera_bruxellensis	0.974714			-
Eukaryota.Opisthokonta.Fungi.Ascomycota.Saccharomycetales.Dipodascus	4.02641			-
Eukaryota.Opisthokonta.Fungi.Ascomycota.Saccharomycetales.Dipodascus.Dipodascus_ambrosiae	3.53232			-
Eukaryota.Opisthokonta.Fungi.Ascomycota.Saccharomycetales.Dipodascus.Dipodascus_capitatus	3.85857			-
Eukaryota.Opisthokonta.Fungi.Ascomycota.Saccharomycetales.Galactomyces	3.8788			-
Eukaryota.Opisthokonta.Fungi.Ascomycota.Saccharomycetales.Galactomyces.Galactomyces_geotrichum	3.8664			-
Eukaryota.Opisthokonta.Fungi.Ascomycota.Saccharomycetales.Galactomyces.Galactomyces_reessii	2.32803			-
Eukaryota.Opisthokonta.Fungi.Ascomycota.Saccharomycetales.Geotrichum	4.20856			-
Eukaryota.Opisthokonta.Fungi.Ascomycota.Saccharomycetales.Geotrichum.Geotrichum_clavatum	1.54253			-
Eukaryota.Opisthokonta.Fungi.Ascomycota.Saccharomycetales.Geotrichum.Geotrichum_fermentans	3.57525			-
Eukaryota.Opisthokonta.Fungi.Ascomycota.Saccharomycetales.Geotrichum.Geotrichum_fragrans	3.86882			-
Eukaryota.Opisthokonta.Fungi.Ascomycota.Saccharomycetales.Geotrichum.Geotrichum_histeridarum	2.2098			-
Eukaryota.Opisthokonta.Fungi.Ascomycota.Saccharomycetales.Geotrichum.Geotrichum_klebahnii	3.46376			-
Eukaryota.Opisthokonta.Fungi.Ascomycota.Saccharomycetales.Geotrichum.Geotrichum_sp_YM24340	3.2798			-
Eukaryota.Opisthokonta.Fungi.Ascomycota.Saccharomycetales.Hanseniaspora	2.14814			-
Eukaryota.Opisthokonta.Fungi.Ascomycota.Saccharomycetales.Hanseniaspora.Hanseniaspora_osmophila	0.361506			-
Eukaryota.Opisthokonta.Fungi.Ascomycota.Saccharomycetales.Hanseniaspora.Hanseniaspora_uvarum	2.14098			-
Eukaryota.Opisthokonta.Fungi.Ascomycota.Saccharomycetales.Issatchenkia	1.46578			-
Eukaryota.Opisthokonta.Fungi.Ascomycota.Saccharomycetales.Issatchenkia.Issatchenkia_hanoiensis	1.46578			-
Eukaryota.Opisthokonta.Fungi.Ascomycota.Saccharomycetales.Kazachstania	2.99697			-
Eukaryota.Opisthokonta.Fungi.Ascomycota.Saccharomycetales.Kazachstania.Kazachstania_exigua	2.93994			-
Eukaryota.Opisthokonta.Fungi.Ascomycota.Saccharomycetales.Kazachstania.Kazachstania_telluris	1.45208			-
Eukaryota.Opisthokonta.Fungi.Ascomycota.Saccharomycetales.Kazachstania.Kazachstania_unispora	1.97266			-
Eukaryota.Opisthokonta.Fungi.Ascomycota.Saccharomycetales.Kluyveromyces	1.58985			-
Eukaryota.Opisthokonta.Fungi.Ascomycota.Saccharomycetales.Kluyveromyces.Kluyveromyces_sp_MMSTP_xj_4	1.58985			-
Eukaryota.Opisthokonta.Fungi.Ascomycota.Saccharomycetales.Lipomyces	2.24809			-
Eukaryota.Opisthokonta.Fungi.Ascomycota.Saccharomycetales.Lipomyces.Lipomyces_doorenjongii	2.24809			-
Eukaryota.Opisthokonta.Fungi.Ascomycota.Saccharomycetales.Lodderomyces	1.12611			-
Eukaryota.Opisthokonta.Fungi.Ascomycota.Saccharomycetales.Lodderomyces.Lodderomyces_elongisporus	1.12611			-
Eukaryota.Opisthokonta.Fungi.Ascomycota.Saccharomycetales.Magnusiomyces	3.51274			-
Eukaryota.Opisthokonta.Fungi.Ascomycota.Saccharomycetales.Magnusiomyces.uncultured_eukaryote	3.51274			-
Eukaryota.Opisthokonta.Fungi.Ascomycota.Saccharomycetales.Myxozyma	2.48139			-
Eukaryota.Opisthokonta.Fungi.Ascomycota.Saccharomycetales.Myxozyma.Myxozyma_neglecta	2.48139			-
Eukaryota.Opisthokonta.Fungi.Ascomycota.Saccharomycetales.Pichia	3.103			-
Eukaryota.Opisthokonta.Fungi.Ascomycota.Saccharomycetales.Pichia.Pichia_cactophila	1.25153			-
Eukaryota.Opisthokonta.Fungi.Ascomycota.Saccharomycetales.Pichia.Pichia_fermentans	2.17693	DEP_sewage	3.57286	0.000777117
Eukaryota.Opisthokonta.Fungi.Ascomycota.Saccharomycetales.Pichia.Pichia_kluyveri_var_kluyveri	1.08561			-
Eukaryota.Opisthokonta.Fungi.Ascomycota.Saccharomycetales.Pichia.Pichia_kudriavzevii	2.48563			-
Eukaryota.Opisthokonta.Fungi.Ascomycota.Saccharomycetales.Pichia.Pichia_membranifaciens	2.99596			-
Eukaryota.Opisthokonta.Fungi.Ascomycota.Saccharomycetales.Pichia.Pichia_occidentalis	2.20391			-
Eukaryota.Opisthokonta.Fungi.Ascomycota.Saccharomycetales.Pichia.Pichia_sp	2.68812			-
Eukaryota.Opisthokonta.Fungi.Ascomycota.Saccharomycetales.Pichia.Pichia_sp_NRRL_Y_17803	1.89517			-
Eukaryota.Opisthokonta.Fungi.Ascomycota.Saccharomycetales.Saccharomyces	3.84216	DEP_sewage	3.5661	8.27e-08
Eukaryota.Opisthokonta.Fungi.Ascomycota.Saccharomycetales.Saccharomyces.Saccharomyces_cerevisiae_bakers_yeast	3.84216	DEP_sewage	3.5662	8.27e-08
Eukaryota.Opisthokonta.Fungi.Ascomycota.Saccharomycetales.Saccharomycopsis	1.38702			-
Eukaryota.Opisthokonta.Fungi.Ascomycota.Saccharomycetales.Saccharomycopsis.Saccharomycopsis_microspora	1.38702			-
Eukaryota.Opisthokonta.Fungi.Ascomycota.Saccharomycetales.Scheffersomyces	2.26433			-
Eukaryota.Opisthokonta.Fungi.Ascomycota.Saccharomycetales.Scheffersomyces.Scheffersomyces_spartinae	2.26433			-
Eukaryota.Opisthokonta.Fungi.Ascomycota.Saccharomycetales.Spencermartinsiella	2.27489			-
Eukaryota.Opisthokonta.Fungi.Ascomycota.Saccharomycetales.Spencermartinsiella.Spencermartinsiella_europaea	2.27489			-
Eukaryota.Opisthokonta.Fungi.Ascomycota.Saccharomycetales.Torulaspora	2.10599			-
Eukaryota.Opisthokonta.Fungi.Ascomycota.Saccharomycetales.Torulaspora.Torulaspora_delbrueckii	2.10599			-
Eukaryota.Opisthokonta.Fungi.Ascomycota.Saccharomycetales.Wickerhamomyces	1.42083			-
Eukaryota.Opisthokonta.Fungi.Ascomycota.Saccharomycetales.Wickerhamomyces.Wickerhamomyces_anomalus	1.42083			-
Eukaryota.Opisthokonta.Fungi.Ascomycota.Saccharomycetales.Yarrowia	2.5618			-
Eukaryota.Opisthokonta.Fungi.Ascomycota.Saccharomycetales.Yarrowia.Yarrowia_lipolytica	2.30733	DEP_sewage	3.6674	0.00023695
Eukaryota.Opisthokonta.Fungi.Ascomycota.Saccharomycetales.Yarrowia.Yarrowia_sp_TFM01	2.55178			-
Eukaryota.Opisthokonta.Fungi.Ascomycota.Saccharomycetales.Zygosaccharomyces	0			-
Eukaryota.Opisthokonta.Fungi.Ascomycota.Saccharomycetales.Zygosaccharomyces.Zygosaccharomyces_sp_IFO_11066	0			-
Eukaryota.Opisthokonta.Fungi.Ascomycota.Taphrinomycotina	4.92296			-
Eukaryota.Opisthokonta.Fungi.Ascomycota.Taphrinomycotina.Archaeorhizomyces	4.92055			-
Eukaryota.Opisthokonta.Fungi.Ascomycota.Taphrinomycotina.Archaeorhizomyces.Archaeorhizomyces_finlayi	4.31532			-
Eukaryota.Opisthokonta.Fungi.Ascomycota.Taphrinomycotina.Archaeorhizomyces.Archaeorhizomyces_sp_FG15P2b	4.79666			-
Eukaryota.Opisthokonta.Fungi.Ascomycota.Taphrinomycotina.Schizosaccharomyces	2.66619			-
Eukaryota.Opisthokonta.Fungi.Ascomycota.Taphrinomycotina.Schizosaccharomyces.Schizosaccharomyces_pombe_fission_yeast	2.66619			-
Eukaryota.Opisthokonta.Fungi.Basidiomycota	4.26065			-
Eukaryota.Opisthokonta.Fungi.Basidiomycota.Agaricomycotina	4.26065			-
Eukaryota.Opisthokonta.Fungi.Basidiomycota.Agaricomycotina.Asterotremella	4.13566			-
Eukaryota.Opisthokonta.Fungi.Basidiomycota.Agaricomycotina.Asterotremella.Asterotremella_humicola	4.13015			-
Eukaryota.Opisthokonta.Fungi.Basidiomycota.Agaricomycotina.Asterotremella.Asterotremella_musci	1.3953			-
Eukaryota.Opisthokonta.Fungi.Basidiomycota.Agaricomycotina.Asterotremella.Asterotremella_pseudolonga	2.16872			-
Eukaryota.Opisthokonta.Fungi.Basidiomycota.Agaricomycotina.Bullera	1.36695			-
Eukaryota.Opisthokonta.Fungi.Basidiomycota.Agaricomycotina.Bullera.Bullera_unica	1.36695			-
Eukaryota.Opisthokonta.Fungi.Basidiomycota.Agaricomycotina.Calocera	3.0572			-
Eukaryota.Opisthokonta.Fungi.Basidiomycota.Agaricomycotina.Calocera.Calocera_cornea	3.0572			-
Eukaryota.Opisthokonta.Fungi.Basidiomycota.Agaricomycotina.Chaetospermum	2.90908			-
Eukaryota.Opisthokonta.Fungi.Basidiomycota.Agaricomycotina.Chaetospermum.Chaetospermum_artocarpi	2.90908			-
Eukaryota.Opisthokonta.Fungi.Basidiomycota.Agaricomycotina.Cryptococcus	2.8222			-
Eukaryota.Opisthokonta.Fungi.Basidiomycota.Agaricomycotina.Cryptococcus.Cryptococcus_albidus	1.87226			-
Eukaryota.Opisthokonta.Fungi.Basidiomycota.Agaricomycotina.Cryptococcus.Cryptococcus_fragicola	1.02737			-
Eukaryota.Opisthokonta.Fungi.Basidiomycota.Agaricomycotina.Cryptococcus.Cryptococcus_laurentii	2.2226			-
Eukaryota.Opisthokonta.Fungi.Basidiomycota.Agaricomycotina.Cryptococcus.Cryptococcus_podzolicus	2.31269			-
Eukaryota.Opisthokonta.Fungi.Basidiomycota.Agaricomycotina.Cryptococcus.Cryptococcus_sp_CBS_6578	0.757128			-
Eukaryota.Opisthokonta.Fungi.Basidiomycota.Agaricomycotina.Cryptococcus.Cryptococcus_sp_SM13L02	1.24836			-
Eukaryota.Opisthokonta.Fungi.Basidiomycota.Agaricomycotina.Cryptococcus.Cryptococcus_terricola	2.35615			-
Eukaryota.Opisthokonta.Fungi.Basidiomycota.Agaricomycotina.Dacrymyces	3.26455			-
Eukaryota.Opisthokonta.Fungi.Basidiomycota.Agaricomycotina.Dacrymyces.Dacrymyces_chrysospermus	3.26455			-
Eukaryota.Opisthokonta.Fungi.Basidiomycota.Agaricomycotina.Dacryopinax	2.31209			-
Eukaryota.Opisthokonta.Fungi.Basidiomycota.Agaricomycotina.Dacryopinax.Dacryopinax_spathularia	2.31209			-
Eukaryota.Opisthokonta.Fungi.Basidiomycota.Agaricomycotina.Filobasidium	1.40449			-
Eukaryota.Opisthokonta.Fungi.Basidiomycota.Agaricomycotina.Filobasidium.Filobasidium_floriforme	1.40449			-
Eukaryota.Opisthokonta.Fungi.Basidiomycota.Agaricomycotina.Heterotextus	2.86184			-
Eukaryota.Opisthokonta.Fungi.Basidiomycota.Agaricomycotina.Heterotextus.Heterotextus_alpinus	2.86184			-
Eukaryota.Opisthokonta.Fungi.Basidiomycota.Agaricomycotina.Lepiota	2.25524			-
Eukaryota.Opisthokonta.Fungi.Basidiomycota.Agaricomycotina.Lepiota.Lepiota_cristata	2.25524			-
Eukaryota.Opisthokonta.Fungi.Basidiomycota.Agaricomycotina.Rhizoctonia	2.47238			-
Eukaryota.Opisthokonta.Fungi.Basidiomycota.Agaricomycotina.Rhizoctonia.Rhizoctonia_sp_CPCC_480725	2.47238			-
Eukaryota.Opisthokonta.Fungi.Basidiomycota.Agaricomycotina.Sebacina	3.51783			-
Eukaryota.Opisthokonta.Fungi.Basidiomycota.Agaricomycotina.Sebacina.Sebacina_vermifera	3.51783			-
Eukaryota.Opisthokonta.Fungi.Basidiomycota.Agaricomycotina.Tremella	0.991087			-
Eukaryota.Opisthokonta.Fungi.Basidiomycota.Agaricomycotina.Tremella.Tremella_globispora	0.991087			-
Eukaryota.Opisthokonta.Fungi.Basidiomycota.Agaricomycotina.Tremellomycetes	2.9404			-
Eukaryota.Opisthokonta.Fungi.Basidiomycota.Agaricomycotina.Tremellomycetes.basidiomycete_yeast_sp_BG01_7_22_006A_1_1	1.7952			-
Eukaryota.Opisthokonta.Fungi.Basidiomycota.Agaricomycotina.Tremellomycetes.basidiomycete_yeast_sp_BG02_5_30_004A_1	1.49745			-
Eukaryota.Opisthokonta.Fungi.Basidiomycota.Agaricomycotina.Tremellomycetes.basidiomycete_yeast_sp_BG02_6_6_1_5	2.77758			-
Eukaryota.Opisthokonta.Fungi.Basidiomycota.Agaricomycotina.Tremellomycetes.basidiomycete_yeast_sp_BG02_7_17_001A_1_3	2.03366			-
Eukaryota.Opisthokonta.Fungi.Basidiomycota.Agaricomycotina.Tremellomycetes.basidiomycete_yeast_sp_BG02_7_18_013E_1_3	1.76897			-
Eukaryota.Opisthokonta.Fungi.Basidiomycota.Agaricomycotina.Tremellomycetes.fungal_contaminant_of_QPX_isolate	2.4573			-
Eukaryota.Opisthokonta.Fungi.Basidiomycota.Agaricomycotina.Trichosporon	3.54506	DEP_sewage	3.32559	1.21e-05
Eukaryota.Opisthokonta.Fungi.Basidiomycota.Agaricomycotina.Trichosporon.Trichosporon_asahii	2.91921			-
Eukaryota.Opisthokonta.Fungi.Basidiomycota.Agaricomycotina.Trichosporon.Trichosporon_beigelii	0.715758			-
Eukaryota.Opisthokonta.Fungi.Basidiomycota.Agaricomycotina.Trichosporon.Trichosporon_brassicae	2.1428			-
Eukaryota.Opisthokonta.Fungi.Basidiomycota.Agaricomycotina.Trichosporon.Trichosporon_debeurmannianum	2.03467			-
Eukaryota.Opisthokonta.Fungi.Basidiomycota.Agaricomycotina.Trichosporon.Trichosporon_laibachii	2.60327			-
Eukaryota.Opisthokonta.Fungi.Basidiomycota.Agaricomycotina.Trichosporon.Trichosporon_loubieri	2.37103			-
Eukaryota.Opisthokonta.Fungi.Basidiomycota.Agaricomycotina.Trichosporon.Trichosporon_montevideense	3.32617			-
Eukaryota.Opisthokonta.Fungi.Basidiomycota.Agaricomycotina.Trichosporon.Trichosporon_scarabaeorum	2.56526			-
Eukaryota.Opisthokonta.Fungi.Blastocladiomycota	4.33316			-
Eukaryota.Opisthokonta.Fungi.Blastocladiomycota.Blastocladiaceae	4.21122			-
Eukaryota.Opisthokonta.Fungi.Blastocladiomycota.Blastocladiaceae.Allomyces	0.312292			-
Eukaryota.Opisthokonta.Fungi.Blastocladiomycota.Blastocladiaceae.Allomyces.Allomyces_macrogynus	0.312292			-
Eukaryota.Opisthokonta.Fungi.Blastocladiomycota.Blastocladiaceae.Blastocladia	4.00319			-
Eukaryota.Opisthokonta.Fungi.Blastocladiomycota.Blastocladiaceae.Blastocladia.Blastocladia_ramosa	4.00319			-
Eukaryota.Opisthokonta.Fungi.Blastocladiomycota.Blastocladiaceae.Blastocladiales	2.85308			-
Eukaryota.Opisthokonta.Fungi.Blastocladiomycota.Blastocladiaceae.Blastocladiales.Blastocladiales_sp_TJ_2007a	2.85308			-
Eukaryota.Opisthokonta.Fungi.Blastocladiomycota.Blastocladiaceae.Blastocladiella	3.79168			-
Eukaryota.Opisthokonta.Fungi.Blastocladiomycota.Blastocladiaceae.Blastocladiella.Blastocladiella_emersonii	2.69803			-
Eukaryota.Opisthokonta.Fungi.Blastocladiomycota.Blastocladiaceae.Blastocladiella.Blastocladiella_sp_JEL_440	3.75519			-
Eukaryota.Opisthokonta.Fungi.Blastocladiomycota.Incertae_Sedis	3.72199			-
Eukaryota.Opisthokonta.Fungi.Blastocladiomycota.Incertae_Sedis.Catenaria	3.65293			-
Eukaryota.Opisthokonta.Fungi.Blastocladiomycota.Incertae_Sedis.Catenaria.Catenaria_anguillulae	3.65293	Sediment	3.38763	3.4e-06
Eukaryota.Opisthokonta.Fungi.Blastocladiomycota.Incertae_Sedis.Catenaria.Catenaria_sp_JEL_589	0.878551			-
Eukaryota.Opisthokonta.Fungi.Blastocladiomycota.Incertae_Sedis.Hyaloraphidium	2.99488			-
Eukaryota.Opisthokonta.Fungi.Blastocladiomycota.Incertae_Sedis.Hyaloraphidium.Hyaloraphidium_curvatum	2.99488			-
Eukaryota.Opisthokonta.Fungi.Blastocladiomycota.Incertae_Sedis.Urophlyctis	3.19175			-
Eukaryota.Opisthokonta.Fungi.Blastocladiomycota.Incertae_Sedis.Urophlyctis.Urophlyctis_pulposa	3.19175			-
Eukaryota.Opisthokonta.Fungi.Chytridiomycota	4.58238	Soil	4.27545	2.84e-08
Eukaryota.Opisthokonta.Fungi.Chytridiomycota.Chytridiomycetes	4.58238	Soil	4.27545	1.31e-07
Eukaryota.Opisthokonta.Fungi.Chytridiomycota.Chytridiomycetes.Blyttiomyces	2.8522			-
Eukaryota.Opisthokonta.Fungi.Chytridiomycota.Chytridiomycetes.Blyttiomyces.Blyttiomyces_helicus	2.8522			-
Eukaryota.Opisthokonta.Fungi.Chytridiomycota.Chytridiomycetes.Catenomyces	3.78397			-
Eukaryota.Opisthokonta.Fungi.Chytridiomycota.Chytridiomycetes.Catenomyces.Catenomyces_sp_JEL342	3.78397			-
Eukaryota.Opisthokonta.Fungi.Chytridiomycota.Chytridiomycetes.Chytridiales	2.45221			-
Eukaryota.Opisthokonta.Fungi.Chytridiomycota.Chytridiomycetes.Chytridiales.Chytridiales_sp_JEL187	2.45221			-
Eukaryota.Opisthokonta.Fungi.Chytridiomycota.Chytridiomycetes.Cladochytrium	2.31586			-
Eukaryota.Opisthokonta.Fungi.Chytridiomycota.Chytridiomycetes.Cladochytrium.Cladochytrium_replicatum	2.31586			-
Eukaryota.Opisthokonta.Fungi.Chytridiomycota.Chytridiomycetes.Clydaea	3.32562	Soil	3.46881	1.08e-06
Eukaryota.Opisthokonta.Fungi.Chytridiomycota.Chytridiomycetes.Clydaea.Clydaea_vesicula	3.32562	Soil	3.46869	1.08e-06
Eukaryota.Opisthokonta.Fungi.Chytridiomycota.Chytridiomycetes.Endochytrium	2.977			-
Eukaryota.Opisthokonta.Fungi.Chytridiomycota.Chytridiomycetes.Endochytrium.Endochytrium_sp_JEL324	2.977			-
Eukaryota.Opisthokonta.Fungi.Chytridiomycota.Chytridiomycetes.Entophlyctis	2.96283			-
Eukaryota.Opisthokonta.Fungi.Chytridiomycota.Chytridiomycetes.Entophlyctis.Entophlyctis_confervae_glomeratae	2.40094			-
Eukaryota.Opisthokonta.Fungi.Chytridiomycota.Chytridiomycetes.Entophlyctis.Entophlyctis_helioformis	2.82364			-
Eukaryota.Opisthokonta.Fungi.Chytridiomycota.Chytridiomycetes.Entophlyctis.Entophlyctis_sp_JEL174	2.33476			-
Eukaryota.Opisthokonta.Fungi.Chytridiomycota.Chytridiomycetes.Monoblepharella	2.45239			-
Eukaryota.Opisthokonta.Fungi.Chytridiomycota.Chytridiomycetes.Monoblepharella.Monoblepharella_sp_M15	2.45239			-
Eukaryota.Opisthokonta.Fungi.Chytridiomycota.Chytridiomycetes.Monoblepharis	2.35828			-
Eukaryota.Opisthokonta.Fungi.Chytridiomycota.Chytridiomycetes.Monoblepharis.Monoblepharis_macrandra	2.35828			-
Eukaryota.Opisthokonta.Fungi.Chytridiomycota.Chytridiomycetes.Neocallimastix	1.25739			-
Eukaryota.Opisthokonta.Fungi.Chytridiomycota.Chytridiomycetes.Neocallimastix.Neocallimastix_sp_LM_2	1.25739			-
Eukaryota.Opisthokonta.Fungi.Chytridiomycota.Chytridiomycetes.Nowakowskiella	3.48953			-
Eukaryota.Opisthokonta.Fungi.Chytridiomycota.Chytridiomycetes.Nowakowskiella.Nowakowskiella_sp_JEL127	3.48953			-
Eukaryota.Opisthokonta.Fungi.Chytridiomycota.Chytridiomycetes.Oedogoniomyces	2.81148			-
Eukaryota.Opisthokonta.Fungi.Chytridiomycota.Chytridiomycetes.Oedogoniomyces.Oedogoniomyces_sp_CR84	2.81148			-
Eukaryota.Opisthokonta.Fungi.Chytridiomycota.Chytridiomycetes.Olpidium	3.12562			-
Eukaryota.Opisthokonta.Fungi.Chytridiomycota.Chytridiomycetes.Olpidium.Olpidium_brassicae	3.12562			-
Eukaryota.Opisthokonta.Fungi.Chytridiomycota.Chytridiomycetes.Powellomyces	3.38964			-
Eukaryota.Opisthokonta.Fungi.Chytridiomycota.Chytridiomycetes.Powellomyces.Powellomyces_sp_JEL95	3.38964			-
Eukaryota.Opisthokonta.Fungi.Chytridiomycota.Chytridiomycetes.Rhizophlyctis	4.16541	Sediment	3.8743	6.75e-07
Eukaryota.Opisthokonta.Fungi.Chytridiomycota.Chytridiomycetes.Rhizophlyctis.Rhizophlyctis_harderi	3.48017			-
Eukaryota.Opisthokonta.Fungi.Chytridiomycota.Chytridiomycetes.Rhizophlyctis.Rhizophlyctis_rosea	4.15389			-
Eukaryota.Opisthokonta.Fungi.Chytridiomycota.Chytridiomycetes.Rhizophydium	3.39964			-
Eukaryota.Opisthokonta.Fungi.Chytridiomycota.Chytridiomycetes.Rhizophydium.Rhizophydium_elyensis	3.1549			-
Eukaryota.Opisthokonta.Fungi.Chytridiomycota.Chytridiomycetes.Rhizophydium.Rhizophydium_sp_JEL136	2.42739			-
Eukaryota.Opisthokonta.Fungi.Chytridiomycota.Chytridiomycetes.Rhizophydium.Rhizophydium_sp_JEL223	2.88496			-
Eukaryota.Opisthokonta.Fungi.Chytridiomycota.Chytridiomycetes.Rhizophydium.Rhizophydium_sp_JEL317	2.57512			-
Eukaryota.Opisthokonta.Fungi.Chytridiomycota.Chytridiomycetes.Rhizophydium.Rhizophydium_sp_JEL354	2.22122			-
Eukaryota.Opisthokonta.Fungi.Chytridiomycota.Chytridiomycetes.Spizellomyces	3.24548			-
Eukaryota.Opisthokonta.Fungi.Chytridiomycota.Chytridiomycetes.Spizellomyces.Spizellomyces_punctatus	3.06944			-
Eukaryota.Opisthokonta.Fungi.Chytridiomycota.Chytridiomycetes.Spizellomyces.Spizellomyces_sp_NBRC_105423	2.84499			-
Eukaryota.Opisthokonta.Fungi.Chytridiomycota.Chytridiomycetes.Spizellomycete	3.60488			-
Eukaryota.Opisthokonta.Fungi.Chytridiomycota.Chytridiomycetes.Spizellomycete.Spizellomycete_sp_JEL355	3.25017			-
Eukaryota.Opisthokonta.Fungi.Chytridiomycota.Chytridiomycetes.Spizellomycete.Spizellomycete_sp_JEL371	3.35161			-
Eukaryota.Opisthokonta.Fungi.Chytridiomycota.Chytridiomycetes.Synchytrium	2.85852			-
Eukaryota.Opisthokonta.Fungi.Chytridiomycota.Chytridiomycetes.Synchytrium.Synchytrium_decipiens	1.53472			-
Eukaryota.Opisthokonta.Fungi.Chytridiomycota.Chytridiomycetes.Synchytrium.Synchytrium_endobioticum	2.21844			-
Eukaryota.Opisthokonta.Fungi.Chytridiomycota.Chytridiomycetes.Synchytrium.Synchytrium_minutum	2.85852			-
Eukaryota.Opisthokonta.Fungi.Chytridiomycota.Chytridiomycetes.Triparticalcar	0			-
Eukaryota.Opisthokonta.Fungi.Chytridiomycota.Chytridiomycetes.Triparticalcar.Triparticalcar_arcticum	0			-
Eukaryota.Opisthokonta.Fungi.Chytridiomycota.Incertae_Sedis	2.46766			-
Eukaryota.Opisthokonta.Fungi.Chytridiomycota.Incertae_Sedis.Rozella	2.46766			-
Eukaryota.Opisthokonta.Fungi.Chytridiomycota.Incertae_Sedis.Rozella.Rozella_sp_JEL347	2.46766			-
Eukaryota.Opisthokonta.Fungi.Entomophthoromycotina	3.76505			-
Eukaryota.Opisthokonta.Fungi.Entomophthoromycotina.Conidiobolus	3.76505			-
Eukaryota.Opisthokonta.Fungi.Entomophthoromycotina.Conidiobolus.Conidiobolus	3.76505			-
Eukaryota.Opisthokonta.Fungi.Entomophthoromycotina.Conidiobolus.Conidiobolus.Conidiobolus_coronatus	3.59383			-
Eukaryota.Opisthokonta.Fungi.Entomophthoromycotina.Conidiobolus.Conidiobolus.Conidiobolus_firmipilleus	3.27801			-
Eukaryota.Opisthokonta.Fungi.Entomophthoromycotina.Entomophthoraceae	3.2592			-
Eukaryota.Opisthokonta.Fungi.Entomophthoromycotina.Entomophthoraceae.Entomophthora	3.2592			-
Eukaryota.Opisthokonta.Fungi.Entomophthoromycotina.Entomophthoraceae.Entomophthora.Entomophthora_thripidum	3.2592			-
Eukaryota.Opisthokonta.Fungi.Incertae_Sedis	3.38981			-
Eukaryota.Opisthokonta.Fungi.Incertae_Sedis.Incertae_Sedis	3.38981			-
Eukaryota.Opisthokonta.Fungi.Incertae_Sedis.Incertae_Sedis.LKM11	3.38981			-
Eukaryota.Opisthokonta.Fungi.Incertae_Sedis.Incertae_Sedis.LKM11.invertebrate_environmental_sample	3.33602			-
Eukaryota.Opisthokonta.Fungi.Incertae_Sedis.Incertae_Sedis.LKM11.uncultured_fungus	2.45611			-
Eukaryota.Opisthokonta.Fungi.Incertae_Sedis.Incertae_Sedis.LKM15	1.4878			-
Eukaryota.Opisthokonta.Fungi.Incertae_Sedis.Incertae_Sedis.LKM15.uncultured_fungus	1.4878			-
Eukaryota.Opisthokonta.Fungi.Incertae_Sedis.Incertae_Sedis.Ramicandelaber	3.03068			-
Eukaryota.Opisthokonta.Fungi.Incertae_Sedis.Incertae_Sedis.Ramicandelaber.Ramicandelaber_sp_HMH_2010b	3.03068			-
Eukaryota.Opisthokonta.Fungi.Kickxellomycotina	3.18215			-
Eukaryota.Opisthokonta.Fungi.Kickxellomycotina.Kickxellaceae	2.69859			-
Eukaryota.Opisthokonta.Fungi.Kickxellomycotina.Kickxellaceae.Coemansia	2.2688			-
Eukaryota.Opisthokonta.Fungi.Kickxellomycotina.Kickxellaceae.Coemansia.Coemansia_reversa	2.25348			-
Eukaryota.Opisthokonta.Fungi.Kickxellomycotina.Kickxellaceae.Coemansia.Coemansia_sp_Kimi	2.20656			-
Eukaryota.Opisthokonta.Fungi.Kickxellomycotina.Kickxellaceae.Linderina	2.49675			-
Eukaryota.Opisthokonta.Fungi.Kickxellomycotina.Kickxellaceae.Linderina.Linderina_pennispora	2.49675			-
Eukaryota.Opisthokonta.Fungi.Kickxellomycotina.Pinnaticoemansia	2.95635			-
Eukaryota.Opisthokonta.Fungi.Kickxellomycotina.Pinnaticoemansia.Pinnaticoemansia	2.95635			-
Eukaryota.Opisthokonta.Fungi.Kickxellomycotina.Pinnaticoemansia.Pinnaticoemansia.Pinnaticoemansia_coronantispora	2.95635			-
Eukaryota.Opisthokonta.Fungi.Kickxellomycotina.Ramicandelaber	2.65068			-
Eukaryota.Opisthokonta.Fungi.Kickxellomycotina.Ramicandelaber.Ramicandelaber	2.65068			-
Eukaryota.Opisthokonta.Fungi.Kickxellomycotina.Ramicandelaber.Ramicandelaber.Ramicandelaber_longisporus	2.65068			-
Eukaryota.Opisthokonta.Fungi.Mucoromycotina	4.92344			-
Eukaryota.Opisthokonta.Fungi.Mucoromycotina.Endogone	2.37012			-
Eukaryota.Opisthokonta.Fungi.Mucoromycotina.Endogone.Endogone	2.37012			-
Eukaryota.Opisthokonta.Fungi.Mucoromycotina.Endogone.Endogone.Endogone_lactiflua	2.37012			-
Eukaryota.Opisthokonta.Fungi.Mucoromycotina.Mucorales	4.92222			-
Eukaryota.Opisthokonta.Fungi.Mucoromycotina.Mucorales.Cantharellus	2.54684			-
Eukaryota.Opisthokonta.Fungi.Mucoromycotina.Mucorales.Cantharellus.Cantharellus_sp_KX560JY	2.54684			-
Eukaryota.Opisthokonta.Fungi.Mucoromycotina.Mucorales.Dissophora	2.72714			-
Eukaryota.Opisthokonta.Fungi.Mucoromycotina.Mucorales.Dissophora.Dissophora_decumbens	2.72714			-
Eukaryota.Opisthokonta.Fungi.Mucoromycotina.Mucorales.Eimeriidae	3.93043			-
Eukaryota.Opisthokonta.Fungi.Mucoromycotina.Mucorales.Eimeriidae.Eimeriidae_sp_3F	3.93043			-
Eukaryota.Opisthokonta.Fungi.Mucoromycotina.Mucorales.Incertae_Sedis	4.66106			-
Eukaryota.Opisthokonta.Fungi.Mucoromycotina.Mucorales.Incertae_Sedis.Mortierellaceae_sp_LN07_7_4	3.17612			-
Eukaryota.Opisthokonta.Fungi.Mucoromycotina.Mucorales.Incertae_Sedis.Mucoromycotina_sp_MIB_8352	2.75365			-
Eukaryota.Opisthokonta.Fungi.Mucoromycotina.Mucorales.Incertae_Sedis.Mucoromycotina_sp_MIB_8353	0			-
Eukaryota.Opisthokonta.Fungi.Mucoromycotina.Mucorales.Incertae_Sedis.Mucoromycotina_sp_MIB_8364	3.78732	Water	3.65808	2.69e-08
Eukaryota.Opisthokonta.Fungi.Mucoromycotina.Mucorales.Incertae_Sedis.zygomycete_sp_AM_2008a	4.64065			-
Eukaryota.Opisthokonta.Fungi.Mucoromycotina.Mucorales.Mortierella	4.44894			-
Eukaryota.Opisthokonta.Fungi.Mucoromycotina.Mucorales.Mortierella.Mortierella_chlamydospora	2.2047			-
Eukaryota.Opisthokonta.Fungi.Mucoromycotina.Mucorales.Mortierella.Mortierella_indohii	3.49149	Soil	3.26223	1.23e-10
Eukaryota.Opisthokonta.Fungi.Mucoromycotina.Mucorales.Mortierella.Mortierella_sp_20006	4.31265			-
Eukaryota.Opisthokonta.Fungi.Mucoromycotina.Mucorales.Mortierella.Mortierella_sp_MS_6	2.19273			-
Eukaryota.Opisthokonta.Fungi.Mucoromycotina.Mucorales.Mortierella.Mortierella_verticillata	3.16665			-
Eukaryota.Opisthokonta.Fungi.Mucoromycotina.Mucorales.Mortierella.Mortierella_wolfii	3.44544			-
Eukaryota.Opisthokonta.Fungi.Mucoromycotina.Mucorales.Mucor	0			-
Eukaryota.Opisthokonta.Fungi.Mucoromycotina.Mucorales.Mucor.Mucor_racemosus	0			-
Eukaryota.Opisthokonta.Fungi.Mucoromycotina.Mucorales.Umbelopsis	2.41537			-
Eukaryota.Opisthokonta.Fungi.Mucoromycotina.Mucorales.Umbelopsis.Umbelopsis_ramanniana	2.41537			-
Eukaryota.Opisthokonta.Fungi.Zoopagomycotina	3.18385	Soil	3.0573	6.98e-05
Eukaryota.Opisthokonta.Fungi.Zoopagomycotina.Zoopagomycotina	3.18385	Soil	3.05687	6.98e-05
Eukaryota.Opisthokonta.Fungi.Zoopagomycotina.Zoopagomycotina.Cochlonema	2.2839	Soil	3.79715	0.00128578
Eukaryota.Opisthokonta.Fungi.Zoopagomycotina.Zoopagomycotina.Cochlonema.Cochlonema_euryblastum	2.2839	Soil	3.73174	0.00128578
Eukaryota.Opisthokonta.Fungi.Zoopagomycotina.Zoopagomycotina.Rhopalomyces	3.06273			-
Eukaryota.Opisthokonta.Fungi.Zoopagomycotina.Zoopagomycotina.Rhopalomyces.Rhopalomyces_elegans	3.06273			-
Eukaryota.Opisthokonta.Fungi.Zoopagomycotina.Zoopagomycotina.Syncephalis	2.25378			-
Eukaryota.Opisthokonta.Fungi.Zoopagomycotina.Zoopagomycotina.Syncephalis.Syncephalis_depressa	2.25378			-
Eukaryota.Opisthokonta.Fungi.Zoopagomycotina.Zoopagomycotina.Zoophagus	2.47807			-
Eukaryota.Opisthokonta.Fungi.Zoopagomycotina.Zoopagomycotina.Zoophagus.Zoophagus_insidians	2.47807			-
Eukaryota.Opisthokonta.Holozoa	3.81147	Soil	3.53434	2.42e-06
Eukaryota.Opisthokonta.Holozoa.Choanomonada	3.45279			-
Eukaryota.Opisthokonta.Holozoa.Choanomonada.Acanthoecida	1.77877			-
Eukaryota.Opisthokonta.Holozoa.Choanomonada.Acanthoecida.Choanoflagellida	1.77877			-
Eukaryota.Opisthokonta.Holozoa.Choanomonada.Acanthoecida.Choanoflagellida.Choanoflagellida_sp_SL163	1.77877			-
Eukaryota.Opisthokonta.Holozoa.Choanomonada.Craspedida	3.44349			-
Eukaryota.Opisthokonta.Holozoa.Choanomonada.Craspedida.Monosiga	2.98291			-
Eukaryota.Opisthokonta.Holozoa.Choanomonada.Craspedida.Monosiga.Monosiga_ovata	2.98291			-
Eukaryota.Opisthokonta.Holozoa.Choanomonada.Craspedida.Salpingoeca	3.23059			-
Eukaryota.Opisthokonta.Holozoa.Choanomonada.Craspedida.Salpingoeca.Salpingoeca_amphoridium	2.0909			-
Eukaryota.Opisthokonta.Holozoa.Choanomonada.Craspedida.Salpingoeca.Salpingoeca_sp_ATCC_50153	3.20511	DEP_sewage	3.04828	5.47e-05
Eukaryota.Opisthokonta.Holozoa.Choanomonada.Craspedida.Salpingoeca.Salpingoeca_sp_ATCC_BSE_01190019	2.87434			-
Eukaryota.Opisthokonta.Holozoa.Choanomonada.Craspedida.Salpingoeca.Salpingoeca_tuba	1.34297			-
Eukaryota.Opisthokonta.Holozoa.Choanomonada.Craspedida.Salpingoeca.Salpingoeca_urceolata	2.28667			-
Eukaryota.Opisthokonta.Holozoa.Choanomonada.Craspedida.Sphaeroeca	2.60899			-
Eukaryota.Opisthokonta.Holozoa.Choanomonada.Craspedida.Sphaeroeca.Sphaeroeca_volvox	2.57677			-
Eukaryota.Opisthokonta.Holozoa.Choanomonada.Craspedida.Sphaeroeca.uncultured_Codonosigidae	1.46329			-
Eukaryota.Opisthokonta.Holozoa.Corallochytrium	1.72218			-
Eukaryota.Opisthokonta.Holozoa.Corallochytrium.Corallochytrium	1.72218			-
Eukaryota.Opisthokonta.Holozoa.Corallochytrium.Corallochytrium.Corallochytrium	1.72218			-
Eukaryota.Opisthokonta.Holozoa.Corallochytrium.Corallochytrium.Corallochytrium.Corallochytrium_limacisporum	1.72218			-
Eukaryota.Opisthokonta.Holozoa.Filasterea	1.63845			-
Eukaryota.Opisthokonta.Holozoa.Filasterea.Capsaspora	1.63845			-
Eukaryota.Opisthokonta.Holozoa.Filasterea.Capsaspora.Capsaspora	1.63845			-
Eukaryota.Opisthokonta.Holozoa.Filasterea.Capsaspora.Capsaspora.Capsaspora_owczarzaki	1.63845			-
Eukaryota.Opisthokonta.Holozoa.Ichthyosporea	3.6087	Soil	3.36201	5.4e-06
Eukaryota.Opisthokonta.Holozoa.Ichthyosporea.Ichthyophonae	3.41824	Soil	3.27516	3.8e-06
Eukaryota.Opisthokonta.Holozoa.Ichthyosporea.Ichthyophonae.Amoebidium	2.98803			-
Eukaryota.Opisthokonta.Holozoa.Ichthyosporea.Ichthyophonae.Amoebidium.Amoebidium_parasiticum	2.98803			-
Eukaryota.Opisthokonta.Holozoa.Ichthyosporea.Ichthyophonae.Anurofeca	2.78367			-
Eukaryota.Opisthokonta.Holozoa.Ichthyosporea.Ichthyophonae.Anurofeca.Anurofeca_richardsi	2.78367			-
Eukaryota.Opisthokonta.Holozoa.Ichthyosporea.Ichthyophonae.Enterobryus	2.19296			-
Eukaryota.Opisthokonta.Holozoa.Ichthyosporea.Ichthyophonae.Enterobryus.Enterobryus_sp_CMJ_2003	2.19296			-
Eukaryota.Opisthokonta.Holozoa.Ichthyosporea.Ichthyophonae.Ichthyophonus	2.4656			-
Eukaryota.Opisthokonta.Holozoa.Ichthyosporea.Ichthyophonae.Ichthyophonus.Ichthyophonus_hoferi	2.4656			-
Eukaryota.Opisthokonta.Holozoa.Ichthyosporea.Ichthyophonae.Psorospermium	2.91415			-
Eukaryota.Opisthokonta.Holozoa.Ichthyosporea.Ichthyophonae.Psorospermium.Psorospermium_haeckeli	2.91415			-
Eukaryota.Opisthokonta.Holozoa.Ichthyosporea.Rhinosporideacae	3.15897			-
Eukaryota.Opisthokonta.Holozoa.Ichthyosporea.Rhinosporideacae.Amphibiocystidium	2.44209			-
Eukaryota.Opisthokonta.Holozoa.Ichthyosporea.Rhinosporideacae.Amphibiocystidium.Amphibiocystidium_ranae	1.46842			-
Eukaryota.Opisthokonta.Holozoa.Ichthyosporea.Rhinosporideacae.Amphibiocystidium.Amphibiocystidium_sp_CI07	2.39331			-
Eukaryota.Opisthokonta.Holozoa.Ichthyosporea.Rhinosporideacae.Dermocystidium	3.02073			-
Eukaryota.Opisthokonta.Holozoa.Ichthyosporea.Rhinosporideacae.Dermocystidium.Dermocystidium_sp	3.02073			-
Eukaryota.Opisthokonta.Holozoa.Ichthyosporea.Rhinosporideacae.Sphaerothecum	2.27905			-
Eukaryota.Opisthokonta.Holozoa.Ichthyosporea.Rhinosporideacae.Sphaerothecum.Sphaerothecum_destruens	2.27905			-
Eukaryota.SAR	5.97554	Water	5.24024	0.00230984
Eukaryota.SAR.Alveolata	5.74944			-
Eukaryota.SAR.Alveolata.Apicomplexa	4.62831			-
Eukaryota.SAR.Alveolata.Apicomplexa.Archigregarinorida	3.3754			-
Eukaryota.SAR.Alveolata.Apicomplexa.Archigregarinorida.Filipodium	2.84826			-
Eukaryota.SAR.Alveolata.Apicomplexa.Archigregarinorida.Filipodium.uncultured_eukaryote	2.84826			-
Eukaryota.SAR.Alveolata.Apicomplexa.Archigregarinorida.Selenidium	3.22232			-
Eukaryota.SAR.Alveolata.Apicomplexa.Archigregarinorida.Selenidium.Selenidium_serpulae	3.22232			-
Eukaryota.SAR.Alveolata.Apicomplexa.Colpodella	2.49501			-
Eukaryota.SAR.Alveolata.Apicomplexa.Colpodella.Colpodella	2.49501			-
Eukaryota.SAR.Alveolata.Apicomplexa.Colpodella.Colpodella.Colpodella_sp_ATCC50594	2.49501			-
Eukaryota.SAR.Alveolata.Apicomplexa.Colpodellidae	2.7704			-
Eukaryota.SAR.Alveolata.Apicomplexa.Colpodellidae.Colpodellidae	2.7704			-
Eukaryota.SAR.Alveolata.Apicomplexa.Colpodellidae.Colpodellidae.Colpodellidae_sp_HEP	2.7704			-
Eukaryota.SAR.Alveolata.Apicomplexa.Cryptosporidium	1.89906			-
Eukaryota.SAR.Alveolata.Apicomplexa.Cryptosporidium.Cryptosporidium	1.89906			-
Eukaryota.SAR.Alveolata.Apicomplexa.Cryptosporidium.Cryptosporidium.Cryptosporidium_muris	1.89906			-
Eukaryota.SAR.Alveolata.Apicomplexa.Eimeriorina	3.34219			-
Eukaryota.SAR.Alveolata.Apicomplexa.Eimeriorina.Sarcocystis	2.95038			-
Eukaryota.SAR.Alveolata.Apicomplexa.Eimeriorina.Sarcocystis.Sarcocystis_gallotiae	2.95038			-
Eukaryota.SAR.Alveolata.Apicomplexa.Eimeriorina.Toxoplasma	3.34219			-
Eukaryota.SAR.Alveolata.Apicomplexa.Eimeriorina.Toxoplasma.Toxoplasma_gondii	3.34219			-
Eukaryota.SAR.Alveolata.Apicomplexa.Eugregarinorida	4.61501			-
Eukaryota.SAR.Alveolata.Apicomplexa.Eugregarinorida.Cryptosporidiidae	4.60372			-
Eukaryota.SAR.Alveolata.Apicomplexa.Eugregarinorida.Cryptosporidiidae.Cryptosporidiidae_environmental_sample	4.60372			-
Eukaryota.SAR.Alveolata.Apicomplexa.Eugregarinorida.Gregarina	2.5286			-
Eukaryota.SAR.Alveolata.Apicomplexa.Eugregarinorida.Gregarina.Gregarina_ctenocephali	2.5286			-
Eukaryota.SAR.Alveolata.Apicomplexa.Eugregarinorida.Lankesteria	4.47423			-
Eukaryota.SAR.Alveolata.Apicomplexa.Eugregarinorida.Lankesteria.Lankesteria_cystodytae	4.47423			-
Eukaryota.SAR.Alveolata.Apicomplexa.Eugregarinorida.Lecudina	2.66943			-
Eukaryota.SAR.Alveolata.Apicomplexa.Eugregarinorida.Lecudina.Lecudina_cf_tuzetae	2.66943			-
Eukaryota.SAR.Alveolata.Apicomplexa.Eugregarinorida.Orchitophryidae	2.85688			-
Eukaryota.SAR.Alveolata.Apicomplexa.Eugregarinorida.Orchitophryidae.Orchitophryidae_environmental_sample	2.85688			-
Eukaryota.SAR.Alveolata.Apicomplexa.Eugregarinorida.Xiphocephalus	2.832			-
Eukaryota.SAR.Alveolata.Apicomplexa.Eugregarinorida.Xiphocephalus.Xiphocephalus_ellisi	2.832			-
Eukaryota.SAR.Alveolata.Apicomplexa.Novel_Apicomplexa_Class_1	3.56051			-
Eukaryota.SAR.Alveolata.Apicomplexa.Novel_Apicomplexa_Class_1.Ammonia	3.56051			-
Eukaryota.SAR.Alveolata.Apicomplexa.Novel_Apicomplexa_Class_1.Ammonia.Ammonia_beccarii	3.56051			-
Eukaryota.SAR.Alveolata.Apicomplexa.Piroplasmorida	2.55673			-
Eukaryota.SAR.Alveolata.Apicomplexa.Piroplasmorida.Piroplasmida	2.55508			-
Eukaryota.SAR.Alveolata.Apicomplexa.Piroplasmorida.Piroplasmida.Piroplasmida_gen_sp_FD1	2.55508			-
Eukaryota.SAR.Alveolata.Apicomplexa.Piroplasmorida.Theileria	1.99528			-
Eukaryota.SAR.Alveolata.Apicomplexa.Piroplasmorida.Theileria.Theileria_sp	1.99528			-
Eukaryota.SAR.Alveolata.Ciliophora	5.74739	Private_sewage	5.41473	2.01e-08
Eukaryota.SAR.Alveolata.Ciliophora.Armophorea	3.14551			-
Eukaryota.SAR.Alveolata.Ciliophora.Armophorea.Metopus	3.07025			-
Eukaryota.SAR.Alveolata.Ciliophora.Armophorea.Metopus.Metopus_palaeformis	3.07025			-
Eukaryota.SAR.Alveolata.Ciliophora.Armophorea.Nyctotherus	2.3472			-
Eukaryota.SAR.Alveolata.Ciliophora.Armophorea.Nyctotherus.Nyctotherus_velox	2.3472			-
Eukaryota.SAR.Alveolata.Ciliophora.Astomatia	2.28333			-
Eukaryota.SAR.Alveolata.Ciliophora.Astomatia.Metaracoelophrya	2.28302			-
Eukaryota.SAR.Alveolata.Ciliophora.Astomatia.Metaracoelophrya.Metaracoelophrya_intermedia	0.0494949			-
Eukaryota.SAR.Alveolata.Ciliophora.Astomatia.Metaracoelophrya.Metaracoelophrya_sp_1_MCSK_2011	2.28302			-
Eukaryota.SAR.Alveolata.Ciliophora.Astomatia.Metaradiophrya	0.816639			-
Eukaryota.SAR.Alveolata.Ciliophora.Astomatia.Metaradiophrya.Metaradiophrya_sp_MCSK_2011	0.816639			-
Eukaryota.SAR.Alveolata.Ciliophora.Bursariomorphida	2.95353			-
Eukaryota.SAR.Alveolata.Ciliophora.Bursariomorphida.Bryometopus	2.95353			-
Eukaryota.SAR.Alveolata.Ciliophora.Bursariomorphida.Bryometopus.Bryometopus_pseudochilodon	2.95353			-
Eukaryota.SAR.Alveolata.Ciliophora.Colpodida	3.87809			-
Eukaryota.SAR.Alveolata.Ciliophora.Colpodida.Bresslaua	2.97677			-
Eukaryota.SAR.Alveolata.Ciliophora.Colpodida.Bresslaua.Bresslaua_vorax	2.97677			-
Eukaryota.SAR.Alveolata.Ciliophora.Colpodida.Bresslauides	0.968003			-
Eukaryota.SAR.Alveolata.Ciliophora.Colpodida.Bresslauides.Bresslauides_discoideus	0.968003			-
Eukaryota.SAR.Alveolata.Ciliophora.Colpodida.Colpoda	3.35952			-
Eukaryota.SAR.Alveolata.Ciliophora.Colpodida.Colpoda.Colpoda_aspera	2.26046			-
Eukaryota.SAR.Alveolata.Ciliophora.Colpodida.Colpoda.Colpoda_cucullus	3.00583			-
Eukaryota.SAR.Alveolata.Ciliophora.Colpodida.Colpoda.Colpoda_maupasi	2.4517			-
Eukaryota.SAR.Alveolata.Ciliophora.Colpodida.Colpoda.Colpoda_sp_MD_2011	2.80017			-
Eukaryota.SAR.Alveolata.Ciliophora.Colpodida.Colpoda.Colpoda_sp_PRA_118	3.0098			-
Eukaryota.SAR.Alveolata.Ciliophora.Colpodida.Colpodidae	1.46248			-
Eukaryota.SAR.Alveolata.Ciliophora.Colpodida.Colpodidae.Colpodidae_sp_TS_2009a	1.46248			-
Eukaryota.SAR.Alveolata.Ciliophora.Colpodida.Maryna	2.46926			-
Eukaryota.SAR.Alveolata.Ciliophora.Colpodida.Maryna.Maryna_sp_MD_2011	2.46926			-
Eukaryota.SAR.Alveolata.Ciliophora.Colpodida.Prorodontidae	2.90577			-
Eukaryota.SAR.Alveolata.Ciliophora.Colpodida.Prorodontidae.Prorodontidae_environmental_sample	2.90577			-
Eukaryota.SAR.Alveolata.Ciliophora.Colpodida.Pseudoplatyophrya	3.50611	Soil	3.34616	5.66e-10
Eukaryota.SAR.Alveolata.Ciliophora.Colpodida.Pseudoplatyophrya.Pseudoplatyophrya_nana	3.50611	Soil	3.34655	5.66e-10
Eukaryota.SAR.Alveolata.Ciliophora.Cyrtolophosidida	3.25167	Soil	3.26212	1.08e-09
Eukaryota.SAR.Alveolata.Ciliophora.Cyrtolophosidida.Cyrtolophosis	2.6726			-
Eukaryota.SAR.Alveolata.Ciliophora.Cyrtolophosidida.Cyrtolophosis.Cyrtolophosis_mucicola	2.6726			-
Eukaryota.SAR.Alveolata.Ciliophora.Cyrtolophosidida.Prorodontidae	3.11879	Soil	3.37289	1.08e-09
Eukaryota.SAR.Alveolata.Ciliophora.Cyrtolophosidida.Prorodontidae.Prorodontidae_environmental_sample	3.11879	Soil	3.37361	1.08e-09
Eukaryota.SAR.Alveolata.Ciliophora.Heterotrichea	3.01953			-
Eukaryota.SAR.Alveolata.Ciliophora.Heterotrichea.Blepharisma	2.09049			-
Eukaryota.SAR.Alveolata.Ciliophora.Heterotrichea.Blepharisma.Blepharisma_steini	2.09049			-
Eukaryota.SAR.Alveolata.Ciliophora.Heterotrichea.Climacostomum	2.1786			-
Eukaryota.SAR.Alveolata.Ciliophora.Heterotrichea.Climacostomum.Climacostomum_virens	2.1786			-
Eukaryota.SAR.Alveolata.Ciliophora.Heterotrichea.Condylostoma	2.64556			-
Eukaryota.SAR.Alveolata.Ciliophora.Heterotrichea.Condylostoma.Condylostoma_sp_1_CXR08040802	2.64556			-
Eukaryota.SAR.Alveolata.Ciliophora.Heterotrichea.Cryptosporidiidae	2.66656			-
Eukaryota.SAR.Alveolata.Ciliophora.Heterotrichea.Cryptosporidiidae.Cryptosporidiidae_environmental_sample	2.66656			-
Eukaryota.SAR.Alveolata.Ciliophora.Heterotrichea.Peritromus	2.78093			-
Eukaryota.SAR.Alveolata.Ciliophora.Heterotrichea.Peritromus.Peritromus_faurei	2.32621			-
Eukaryota.SAR.Alveolata.Ciliophora.Heterotrichea.Peritromus.Peritromus_kahli	2.59319			-
Eukaryota.SAR.Alveolata.Ciliophora.Heterotrichea.Spirostomum	1.7572			-
Eukaryota.SAR.Alveolata.Ciliophora.Heterotrichea.Spirostomum.Spirostomum_minus	0.545889			-
Eukaryota.SAR.Alveolata.Ciliophora.Heterotrichea.Spirostomum.Spirostomum_teres	1.72965			-
Eukaryota.SAR.Alveolata.Ciliophora.Hymenostomatia	5.28846	DEP_sewage	5.00074	8.24e-09
Eukaryota.SAR.Alveolata.Ciliophora.Hymenostomatia.Colpidium	3.2567			-
Eukaryota.SAR.Alveolata.Ciliophora.Hymenostomatia.Colpidium.Colpidium_striatum	3.2567			-
Eukaryota.SAR.Alveolata.Ciliophora.Hymenostomatia.Dexiostoma	5.12563	DEP_sewage	4.84042	2.04e-08
Eukaryota.SAR.Alveolata.Ciliophora.Hymenostomatia.Dexiostoma.Dexiostoma_campyla	5.12563	DEP_sewage	4.84042	2.04e-08
Eukaryota.SAR.Alveolata.Ciliophora.Hymenostomatia.Tetrahymena	4.77042	DEP_sewage	4.47696	5.9e-09
Eukaryota.SAR.Alveolata.Ciliophora.Hymenostomatia.Tetrahymena.Tetrahymena_canadensis	2.54048			-
Eukaryota.SAR.Alveolata.Ciliophora.Hymenostomatia.Tetrahymena.Tetrahymena_elliotti	2.39155			-
Eukaryota.SAR.Alveolata.Ciliophora.Hymenostomatia.Tetrahymena.Tetrahymena_patula	3.60686	DEP_sewage	3.3455	1.37e-08
Eukaryota.SAR.Alveolata.Ciliophora.Hymenostomatia.Tetrahymena.Tetrahymena_pyriformis	3.95466			-
Eukaryota.SAR.Alveolata.Ciliophora.Hymenostomatia.Tetrahymena.Tetrahymena_sp_Foissner	2.60108			-
Eukaryota.SAR.Alveolata.Ciliophora.Hymenostomatia.Tetrahymena.Tetrahymena_tropicalis	4.65221	DEP_sewage	4.37366	1.6e-08
Eukaryota.SAR.Alveolata.Ciliophora.Litostomatea	4.7989			-
Eukaryota.SAR.Alveolata.Ciliophora.Litostomatea.Arcuospathidium	3.46487			-
Eukaryota.SAR.Alveolata.Ciliophora.Litostomatea.Arcuospathidium.Arcuospathidium_cultriforme	3.21586			-
Eukaryota.SAR.Alveolata.Ciliophora.Litostomatea.Arcuospathidium.Arcuospathidium_namibiense_tristicha	2.33034			-
Eukaryota.SAR.Alveolata.Ciliophora.Litostomatea.Arcuospathidium.Arcuospathidium_sp_VBOEF_2011	3.0248			-
Eukaryota.SAR.Alveolata.Ciliophora.Litostomatea.Balantidion	2.85675			-
Eukaryota.SAR.Alveolata.Ciliophora.Litostomatea.Balantidion.Balantidion_pellucidum	2.85675			-
Eukaryota.SAR.Alveolata.Ciliophora.Litostomatea.Balantidium	3.47931			-
Eukaryota.SAR.Alveolata.Ciliophora.Litostomatea.Balantidium.Balantidium_entozoon	3.47931			-
Eukaryota.SAR.Alveolata.Ciliophora.Litostomatea.Dasytricha	3.19704			-
Eukaryota.SAR.Alveolata.Ciliophora.Litostomatea.Dasytricha.Dasytricha_ruminantium	3.19704			-
Eukaryota.SAR.Alveolata.Ciliophora.Litostomatea.Dileptus	3.48356			-
Eukaryota.SAR.Alveolata.Ciliophora.Litostomatea.Dileptus.Dileptus_costaricanus	2.94477			-
Eukaryota.SAR.Alveolata.Ciliophora.Litostomatea.Dileptus.Dileptus_mucronatus	2.69592			-
Eukaryota.SAR.Alveolata.Ciliophora.Litostomatea.Dileptus.Dileptus_sp	2.65843			-
Eukaryota.SAR.Alveolata.Ciliophora.Litostomatea.Dileptus.Dileptus_sp_HCB_2005	2.3961			-
Eukaryota.SAR.Alveolata.Ciliophora.Litostomatea.Dileptus.Dileptus_terrenus	2.9838			-
Eukaryota.SAR.Alveolata.Ciliophora.Litostomatea.Enchelyodon	4.70041			-
Eukaryota.SAR.Alveolata.Ciliophora.Litostomatea.Enchelyodon.Enchelyodon_sp	1.42044			-
Eukaryota.SAR.Alveolata.Ciliophora.Litostomatea.Enchelyodon.Enchelyodon_sp_2_VBOEF_2011	4.70041			-
Eukaryota.SAR.Alveolata.Ciliophora.Litostomatea.Epispathidium	2.65108			-
Eukaryota.SAR.Alveolata.Ciliophora.Litostomatea.Epispathidium.Epispathidium_papilliferum	2.65108			-
Eukaryota.SAR.Alveolata.Ciliophora.Litostomatea.Hemiophrys	3.56793			-
Eukaryota.SAR.Alveolata.Ciliophora.Litostomatea.Hemiophrys.Hemiophrys_macrostoma	3.2641			-
Eukaryota.SAR.Alveolata.Ciliophora.Litostomatea.Hemiophrys.Hemiophrys_procera	3.26968			-
Eukaryota.SAR.Alveolata.Ciliophora.Litostomatea.Litonotus	4.09825			-
Eukaryota.SAR.Alveolata.Ciliophora.Litostomatea.Litonotus.Litonotus_pictus	4.09825			-
Eukaryota.SAR.Alveolata.Ciliophora.Litostomatea.Loxophyllum	2.40353			-
Eukaryota.SAR.Alveolata.Ciliophora.Litostomatea.Loxophyllum.Loxophyllum_jini	1.19456			-
Eukaryota.SAR.Alveolata.Ciliophora.Litostomatea.Loxophyllum.Loxophyllum_rostratum	2.39861			-
Eukaryota.SAR.Alveolata.Ciliophora.Litostomatea.Phialina	0			-
Eukaryota.SAR.Alveolata.Ciliophora.Litostomatea.Phialina.Phialina_salinarum	0			-
Eukaryota.SAR.Alveolata.Ciliophora.Litostomatea.Protospathidium	2.72587			-
Eukaryota.SAR.Alveolata.Ciliophora.Litostomatea.Protospathidium.Protospathidium_muscicola	2.72587			-
Eukaryota.SAR.Alveolata.Ciliophora.Litostomatea.Semispathidium	2.34507			-
Eukaryota.SAR.Alveolata.Ciliophora.Litostomatea.Semispathidium.Semispathidium_sp_VBOEF_2011	2.34507			-
Eukaryota.SAR.Alveolata.Ciliophora.Litostomatea.Spathidium	2.73956			-
Eukaryota.SAR.Alveolata.Ciliophora.Litostomatea.Spathidium.Spathidium_stammeri	2.73956			-
Eukaryota.SAR.Alveolata.Ciliophora.Litostomatea.Teuthophrys	2.36354			-
Eukaryota.SAR.Alveolata.Ciliophora.Litostomatea.Teuthophrys.Teuthophrys_trisulca_africana	2.36354			-
Eukaryota.SAR.Alveolata.Ciliophora.Nassophorea	3.2873	Soil	3.11633	1.5e-06
Eukaryota.SAR.Alveolata.Ciliophora.Nassophorea.Leptopharynx	3.11072			-
Eukaryota.SAR.Alveolata.Ciliophora.Nassophorea.Leptopharynx.Leptopharynx_costatus	3.11072			-
Eukaryota.SAR.Alveolata.Ciliophora.Nassophorea.Obertrumia	3.22328			-
Eukaryota.SAR.Alveolata.Ciliophora.Nassophorea.Obertrumia.Obertrumia_georgiana	3.22328			-
Eukaryota.SAR.Alveolata.Ciliophora.Nassophorea.Prorodontidae	2.16813			-
Eukaryota.SAR.Alveolata.Ciliophora.Nassophorea.Prorodontidae.Prorodontidae_environmental_sample	2.16813			-
Eukaryota.SAR.Alveolata.Ciliophora.Peniculia	4.63697			-
Eukaryota.SAR.Alveolata.Ciliophora.Peniculia.Paramecium	4.63697			-
Eukaryota.SAR.Alveolata.Ciliophora.Peniculia.Paramecium.Paramecium_caudatum	1.90286			-
Eukaryota.SAR.Alveolata.Ciliophora.Peniculia.Paramecium.Paramecium_nephridiatum	1.09149			-
Eukaryota.SAR.Alveolata.Ciliophora.Peniculia.Paramecium.Paramecium_primaurelia	4.63697			-
Eukaryota.SAR.Alveolata.Ciliophora.Peniculia.Paramecium.Paramecium_putrinum	2.33112			-
Eukaryota.SAR.Alveolata.Ciliophora.Peniculia.Paramecium.Paramecium_sp_BR3	4.27918			-
Eukaryota.SAR.Alveolata.Ciliophora.Peritrichia	5.37835	DEP_sewage	5.06218	7.22e-07
Eukaryota.SAR.Alveolata.Ciliophora.Peritrichia.Campanella	2.7922			-
Eukaryota.SAR.Alveolata.Ciliophora.Peritrichia.Campanella.Campanella_umbellaria	2.7922			-
Eukaryota.SAR.Alveolata.Ciliophora.Peritrichia.Carchesium	3.97852			-
Eukaryota.SAR.Alveolata.Ciliophora.Peritrichia.Carchesium.Carchesium_polypinum	3.97852			-
Eukaryota.SAR.Alveolata.Ciliophora.Peritrichia.Epistylis	4.59677			-
Eukaryota.SAR.Alveolata.Ciliophora.Peritrichia.Epistylis.Epistylis_chrysemydis	0.737905			-
Eukaryota.SAR.Alveolata.Ciliophora.Peritrichia.Epistylis.Epistylis_wenrichi	4.59671			-
Eukaryota.SAR.Alveolata.Ciliophora.Peritrichia.Opercularia	4.71068			-
Eukaryota.SAR.Alveolata.Ciliophora.Peritrichia.Opercularia.Opercularia_microdiscum	4.71068			-
Eukaryota.SAR.Alveolata.Ciliophora.Peritrichia.Opisthonecta	4.83879			-
Eukaryota.SAR.Alveolata.Ciliophora.Peritrichia.Opisthonecta.Opisthonecta_henneguyi	4.83879			-
Eukaryota.SAR.Alveolata.Ciliophora.Peritrichia.Peritrichia	4.95691			-
Eukaryota.SAR.Alveolata.Ciliophora.Peritrichia.Peritrichia.Peritrichia_sp_TS_2009a	4.95691			-
Eukaryota.SAR.Alveolata.Ciliophora.Peritrichia.Pseudovorticella	2.98273			-
Eukaryota.SAR.Alveolata.Ciliophora.Peritrichia.Pseudovorticella.Pseudovorticella_punctata	2.98273			-
Eukaryota.SAR.Alveolata.Ciliophora.Peritrichia.Telotrochidium	3.81166			-
Eukaryota.SAR.Alveolata.Ciliophora.Peritrichia.Telotrochidium.Telotrochidium_matiense	3.81166			-
Eukaryota.SAR.Alveolata.Ciliophora.Peritrichia.Vorticella	4.58411			-
Eukaryota.SAR.Alveolata.Ciliophora.Peritrichia.Vorticella.Vorticella_aequilata	3.85377			-
Eukaryota.SAR.Alveolata.Ciliophora.Peritrichia.Vorticella.Vorticella_astyliformis	2.68715			-
Eukaryota.SAR.Alveolata.Ciliophora.Peritrichia.Vorticella.Vorticella_campanula	4.18811	Soil	3.89292	5.78e-07
Eukaryota.SAR.Alveolata.Ciliophora.Peritrichia.Vorticella.Vorticella_citrina	2.96404			-
Eukaryota.SAR.Alveolata.Ciliophora.Peritrichia.Vorticella.Vorticella_convallaria	3.01477			-
Eukaryota.SAR.Alveolata.Ciliophora.Peritrichia.Vorticella.Vorticella_elongata	2.26467			-
Eukaryota.SAR.Alveolata.Ciliophora.Peritrichia.Vorticella.Vorticella_fusca	3.6666			-
Eukaryota.SAR.Alveolata.Ciliophora.Peritrichia.Vorticella.Vorticella_microstoma	4.12931	DEP_sewage	3.86428	6.02e-06
Eukaryota.SAR.Alveolata.Ciliophora.Peritrichia.Vorticella.Vorticella_sp_PPS_2011a	3.96295			-
Eukaryota.SAR.Alveolata.Ciliophora.Peritrichia.Vorticella.Vorticella_sp_PPS_2011b	3.45606			-
Eukaryota.SAR.Alveolata.Ciliophora.Peritrichia.Zoothamnium	3.73189			-
Eukaryota.SAR.Alveolata.Ciliophora.Peritrichia.Zoothamnium.Zoothamnium_alternans	2.48493			-
Eukaryota.SAR.Alveolata.Ciliophora.Peritrichia.Zoothamnium.Zoothamnium_arbuscula	1.76688			-
Eukaryota.SAR.Alveolata.Ciliophora.Peritrichia.Zoothamnium.Zoothamnium_duplicatum	2.28494			-
Eukaryota.SAR.Alveolata.Ciliophora.Peritrichia.Zoothamnium.Zoothamnium_pararbuscula	3.73059	DEP_sewage	3.47081	4.61e-07
Eukaryota.SAR.Alveolata.Ciliophora.Peritrichia.Zoothamnium.Zoothamnium_pelagicum	2.74712			-
Eukaryota.SAR.Alveolata.Ciliophora.Peritrichia.Zoothamnium.Zoothamnium_sp_JCC_2006_5	1.15563			-
Eukaryota.SAR.Alveolata.Ciliophora.Phyllopharyngea	5.34102			-
Eukaryota.SAR.Alveolata.Ciliophora.Phyllopharyngea.Acineta	3.26588			-
Eukaryota.SAR.Alveolata.Ciliophora.Phyllopharyngea.Acineta.Acineta_sp_OSW_2003_2	2.85108			-
Eukaryota.SAR.Alveolata.Ciliophora.Phyllopharyngea.Acineta.Acineta_tuberosa	3.05492			-
Eukaryota.SAR.Alveolata.Ciliophora.Phyllopharyngea.Acineta.uncultured_eukaryote	0			-
Eukaryota.SAR.Alveolata.Ciliophora.Phyllopharyngea.Aporthotrochilia	2.57691			-
Eukaryota.SAR.Alveolata.Ciliophora.Phyllopharyngea.Aporthotrochilia.Aporthotrochilia_pulex	2.57691			-
Eukaryota.SAR.Alveolata.Ciliophora.Phyllopharyngea.BOLA439	3.57476			-
Eukaryota.SAR.Alveolata.Ciliophora.Phyllopharyngea.BOLA439.uncultured_phyllopharyngid_ciliate	3.57476			-
Eukaryota.SAR.Alveolata.Ciliophora.Phyllopharyngea.Chilodonella	5.31858			-
Eukaryota.SAR.Alveolata.Ciliophora.Phyllopharyngea.Chilodonella.Chilodonella_uncinata	5.31858			-
Eukaryota.SAR.Alveolata.Ciliophora.Phyllopharyngea.Chlamydodon	2.44419			-
Eukaryota.SAR.Alveolata.Ciliophora.Phyllopharyngea.Chlamydodon.Chlamydodon_triquetrus	2.44419			-
Eukaryota.SAR.Alveolata.Ciliophora.Phyllopharyngea.Colepidae	3.5322			-
Eukaryota.SAR.Alveolata.Ciliophora.Phyllopharyngea.Colepidae.Colepidae_environmental_sample	3.5322			-
Eukaryota.SAR.Alveolata.Ciliophora.Phyllopharyngea.Dysteria	3.79059			-
Eukaryota.SAR.Alveolata.Ciliophora.Phyllopharyngea.Dysteria.Dysteria_procera	3.79059			-
Eukaryota.SAR.Alveolata.Ciliophora.Phyllopharyngea.Ephelota	3.45243			-
Eukaryota.SAR.Alveolata.Ciliophora.Phyllopharyngea.Ephelota.Ephelota_sp_WWS_2008a	3.45243			-
Eukaryota.SAR.Alveolata.Ciliophora.Phyllopharyngea.Heliophrya	3.75636			-
Eukaryota.SAR.Alveolata.Ciliophora.Phyllopharyngea.Heliophrya.Heliophrya_erhardi	3.75636			-
Eukaryota.SAR.Alveolata.Ciliophora.Phyllopharyngea.Isochona	2.8641			-
Eukaryota.SAR.Alveolata.Ciliophora.Phyllopharyngea.Isochona.Isochona_sp_OOSW_4	2.8641			-
Eukaryota.SAR.Alveolata.Ciliophora.Phyllopharyngea.Prodiscophrya	2.90656			-
Eukaryota.SAR.Alveolata.Ciliophora.Phyllopharyngea.Prodiscophrya.Prodiscophrya_sp_OOS_2003	2.90656			-
Eukaryota.SAR.Alveolata.Ciliophora.Phyllopharyngea.Tokophrya	3.94885			-
Eukaryota.SAR.Alveolata.Ciliophora.Phyllopharyngea.Tokophrya.Tokophrya_lemnarum	3.76721			-
Eukaryota.SAR.Alveolata.Ciliophora.Phyllopharyngea.Tokophrya.Tokophrya_quadripartita	3.93188			-
Eukaryota.SAR.Alveolata.Ciliophora.Plagiopylea	3.13592			-
Eukaryota.SAR.Alveolata.Ciliophora.Plagiopylea.Epalxella	2.40844			-
Eukaryota.SAR.Alveolata.Ciliophora.Plagiopylea.Epalxella.Epalxella_antiquorum	2.40844			-
Eukaryota.SAR.Alveolata.Ciliophora.Plagiopylea.Lechriopyla	2.94742			-
Eukaryota.SAR.Alveolata.Ciliophora.Plagiopylea.Lechriopyla.Lechriopyla_mystax	2.94742			-
Eukaryota.SAR.Alveolata.Ciliophora.Plagiopylea.Trimyema	3.1356			-
Eukaryota.SAR.Alveolata.Ciliophora.Plagiopylea.Trimyema.Trimyema_compressum	3.1356			-
Eukaryota.SAR.Alveolata.Ciliophora.Platyophryida	3.68199			-
Eukaryota.SAR.Alveolata.Ciliophora.Platyophryida.Orchitophryidae	3.04517			-
Eukaryota.SAR.Alveolata.Ciliophora.Platyophryida.Orchitophryidae.Orchitophryidae_environmental_sample	3.04517			-
Eukaryota.SAR.Alveolata.Ciliophora.Platyophryida.Platyophrya	3.56804			-
Eukaryota.SAR.Alveolata.Ciliophora.Platyophryida.Platyophrya.Platyophrya_bromelicola	3.53912			-
Eukaryota.SAR.Alveolata.Ciliophora.Platyophryida.Platyophrya.Platyophrya_vorax	2.37712			-
Eukaryota.SAR.Alveolata.Ciliophora.Prostomatea	3.77472			-
Eukaryota.SAR.Alveolata.Ciliophora.Prostomatea.Coleps	3.2819			-
Eukaryota.SAR.Alveolata.Ciliophora.Prostomatea.Coleps.Coleps_sp	3.2819			-
Eukaryota.SAR.Alveolata.Ciliophora.Prostomatea.Coleps.Coleps_spetai	2.64383			-
Eukaryota.SAR.Alveolata.Ciliophora.Prostomatea.Cryptocaryon	3.32657			-
Eukaryota.SAR.Alveolata.Ciliophora.Prostomatea.Cryptocaryon.Cryptocaryon_irritans	3.32657			-
Eukaryota.SAR.Alveolata.Ciliophora.Prostomatea.Paraspathidium	3.2164			-
Eukaryota.SAR.Alveolata.Ciliophora.Prostomatea.Paraspathidium.Paraspathidium_sp_WWS_2009b	3.2164			-
Eukaryota.SAR.Alveolata.Ciliophora.Prostomatea.Pelagothrix	2.43454			-
Eukaryota.SAR.Alveolata.Ciliophora.Prostomatea.Pelagothrix.Pelagothrix_alveolata	2.43454			-
Eukaryota.SAR.Alveolata.Ciliophora.Prostomatea.Prorodon	2.57238			-
Eukaryota.SAR.Alveolata.Ciliophora.Prostomatea.Prorodon.Prorodon_teres	2.57238			-
Eukaryota.SAR.Alveolata.Ciliophora.Scuticociliatia	3.81905	DEP_sewage	3.55496	3.41e-06
Eukaryota.SAR.Alveolata.Ciliophora.Scuticociliatia.Cyclidium	2.44249			-
Eukaryota.SAR.Alveolata.Ciliophora.Scuticociliatia.Cyclidium.Cyclidium_glaucoma	2.44249			-
Eukaryota.SAR.Alveolata.Ciliophora.Scuticociliatia.Homalogastra	2.27285			-
Eukaryota.SAR.Alveolata.Ciliophora.Scuticociliatia.Homalogastra.Homalogastra_setosa	2.27285			-
Eukaryota.SAR.Alveolata.Ciliophora.Scuticociliatia.Orchitophryidae	2.82577			-
Eukaryota.SAR.Alveolata.Ciliophora.Scuticociliatia.Orchitophryidae.Orchitophryidae_environmental_sample	2.82577			-
Eukaryota.SAR.Alveolata.Ciliophora.Scuticociliatia.Porpostoma	2.17273			-
Eukaryota.SAR.Alveolata.Ciliophora.Scuticociliatia.Porpostoma.Porpostoma_notata	2.17273			-
Eukaryota.SAR.Alveolata.Ciliophora.Scuticociliatia.Pseudocohnilembus	3.28734	DEP_sewage	3.16168	1.5e-06
Eukaryota.SAR.Alveolata.Ciliophora.Scuticociliatia.Pseudocohnilembus.Pseudocohnilembus_hargisi	3.25196	DEP_sewage	3.13908	1.24e-06
Eukaryota.SAR.Alveolata.Ciliophora.Scuticociliatia.Pseudocohnilembus.Pseudocohnilembus_persalinus	2.18071			-
Eukaryota.SAR.Alveolata.Ciliophora.Scuticociliatia.Uronema	1.7619			-
Eukaryota.SAR.Alveolata.Ciliophora.Scuticociliatia.Uronema.Uronema_marinum	1.7619			-
Eukaryota.SAR.Alveolata.Ciliophora.Scuticociliatia.Uronemella	3.66352			-
Eukaryota.SAR.Alveolata.Ciliophora.Scuticociliatia.Uronemella.Uronemella_filificum	3.66352			-
Eukaryota.SAR.Alveolata.Ciliophora.Spirotrichea	4.93032	Soil	4.62964	9.3e-07
Eukaryota.SAR.Alveolata.Ciliophora.Spirotrichea.Anteholosticha	2.33285			-
Eukaryota.SAR.Alveolata.Ciliophora.Spirotrichea.Anteholosticha.Anteholosticha_warreni	2.33285			-
Eukaryota.SAR.Alveolata.Ciliophora.Spirotrichea.Aspidisca	3.22269			-
Eukaryota.SAR.Alveolata.Ciliophora.Spirotrichea.Aspidisca.Aspidisca_leptaspis	2.38905			-
Eukaryota.SAR.Alveolata.Ciliophora.Spirotrichea.Aspidisca.Aspidisca_magna	2.29547			-
Eukaryota.SAR.Alveolata.Ciliophora.Spirotrichea.Aspidisca.Aspidisca_steini	3.22259			-
Eukaryota.SAR.Alveolata.Ciliophora.Spirotrichea.Bistichella	4.2833			-
Eukaryota.SAR.Alveolata.Ciliophora.Spirotrichea.Bistichella.Bistichella_variabilis	4.2833			-
Eukaryota.SAR.Alveolata.Ciliophora.Spirotrichea.Engelmanniella	2.34064			-
Eukaryota.SAR.Alveolata.Ciliophora.Spirotrichea.Engelmanniella.Engelmanniella_mobilis	2.34064			-
Eukaryota.SAR.Alveolata.Ciliophora.Spirotrichea.Euplotidium	2.04726			-
Eukaryota.SAR.Alveolata.Ciliophora.Spirotrichea.Euplotidium.Euplotidium_arenarium	2.04726			-
Eukaryota.SAR.Alveolata.Ciliophora.Spirotrichea.Gonostomum	4.26161			-
Eukaryota.SAR.Alveolata.Ciliophora.Spirotrichea.Gonostomum.Gonostomum_strenuum	4.26161			-
Eukaryota.SAR.Alveolata.Ciliophora.Spirotrichea.Halteria	4.09988			-
Eukaryota.SAR.Alveolata.Ciliophora.Spirotrichea.Halteria.Halteria_grandinella	4.09988			-
Eukaryota.SAR.Alveolata.Ciliophora.Spirotrichea.Hemigastrostyla	2.34286			-
Eukaryota.SAR.Alveolata.Ciliophora.Spirotrichea.Hemigastrostyla.Hemigastrostyla_enigmatica	2.34286			-
Eukaryota.SAR.Alveolata.Ciliophora.Spirotrichea.Histriculus	2.78538			-
Eukaryota.SAR.Alveolata.Ciliophora.Spirotrichea.Histriculus.Histriculus_histrio	2.78538			-
Eukaryota.SAR.Alveolata.Ciliophora.Spirotrichea.Holosticha	3.23451			-
Eukaryota.SAR.Alveolata.Ciliophora.Spirotrichea.Holosticha.Holosticha_diademata	2.58967			-
Eukaryota.SAR.Alveolata.Ciliophora.Spirotrichea.Holosticha.Holosticha_multistylata	3.23437			-
Eukaryota.SAR.Alveolata.Ciliophora.Spirotrichea.Holosticha.Holosticha_sp_WJC_2003	2.42807			-
Eukaryota.SAR.Alveolata.Ciliophora.Spirotrichea.Kahliella	3.0064			-
Eukaryota.SAR.Alveolata.Ciliophora.Spirotrichea.Kahliella.Kahliella_sp_TT2005	3.0064			-
Eukaryota.SAR.Alveolata.Ciliophora.Spirotrichea.Metaurostylopsis	2.48358			-
Eukaryota.SAR.Alveolata.Ciliophora.Spirotrichea.Metaurostylopsis.Metaurostylopsis_struederkypkeae	2.48358			-
Eukaryota.SAR.Alveolata.Ciliophora.Spirotrichea.Oxytricha	4.37969			-
Eukaryota.SAR.Alveolata.Ciliophora.Spirotrichea.Oxytricha.Oxytricha_elegans	4.16983			-
Eukaryota.SAR.Alveolata.Ciliophora.Spirotrichea.Oxytricha.Oxytricha_granulifera	3.55438			-
Eukaryota.SAR.Alveolata.Ciliophora.Spirotrichea.Oxytricha.Oxytricha_lanceolata	3.51274			-
Eukaryota.SAR.Alveolata.Ciliophora.Spirotrichea.Oxytricha.Oxytricha_longa	2.37967			-
Eukaryota.SAR.Alveolata.Ciliophora.Spirotrichea.Oxytricha.Oxytricha_sp_LPJ_2005	2.43155			-
Eukaryota.SAR.Alveolata.Ciliophora.Spirotrichea.Oxytricha.Oxytricha_sp_Ox_L1	3.26379			-
Eukaryota.SAR.Alveolata.Ciliophora.Spirotrichea.Oxytrichidae	2.97831			-
Eukaryota.SAR.Alveolata.Ciliophora.Spirotrichea.Oxytrichidae.Oxytrichidae_sp_TS_2010a	2.97831			-
Eukaryota.SAR.Alveolata.Ciliophora.Spirotrichea.Pleurozia	2.46961			-
Eukaryota.SAR.Alveolata.Ciliophora.Spirotrichea.Pleurozia.Pleurozia_purpurea	2.46961			-
Eukaryota.SAR.Alveolata.Ciliophora.Spirotrichea.Pseudoamphisiella	2.36925			-
Eukaryota.SAR.Alveolata.Ciliophora.Spirotrichea.Pseudoamphisiella.Pseudoamphisiella_alveolata	2.36925			-
Eukaryota.SAR.Alveolata.Ciliophora.Spirotrichea.Pseudourostyla	3.33556			-
Eukaryota.SAR.Alveolata.Ciliophora.Spirotrichea.Pseudourostyla.Pseudourostyla_cristata	3.16767			-
Eukaryota.SAR.Alveolata.Ciliophora.Spirotrichea.Pseudourostyla.Pseudourostyla_franzi	2.84157			-
Eukaryota.SAR.Alveolata.Ciliophora.Spirotrichea.Stenosemella	2.3772			-
Eukaryota.SAR.Alveolata.Ciliophora.Spirotrichea.Stenosemella.Stenosemella_nivalis	2.3772			-
Eukaryota.SAR.Alveolata.Ciliophora.Spirotrichea.Sterkiella	4.78327			-
Eukaryota.SAR.Alveolata.Ciliophora.Spirotrichea.Sterkiella.Sterkiella_histriomuscorum	4.77977			-
Eukaryota.SAR.Alveolata.Ciliophora.Spirotrichea.Sterkiella.Sterkiella_nova	2.68796			-
Eukaryota.SAR.Alveolata.Ciliophora.Spirotrichea.Strombidinopsis	2.88783			-
Eukaryota.SAR.Alveolata.Ciliophora.Spirotrichea.Strombidinopsis.Strombidinopsis_acuminata	2.88783			-
Eukaryota.SAR.Alveolata.Ciliophora.Spirotrichea.Strombidium	3.09486			-
Eukaryota.SAR.Alveolata.Ciliophora.Spirotrichea.Strombidium.Strombidium_sp_SNB99_2	3.05993			-
Eukaryota.SAR.Alveolata.Ciliophora.Spirotrichea.Strombidium.Strombidium_sulcatum	1.98292			-
Eukaryota.SAR.Alveolata.Ciliophora.Spirotrichea.Tintinnopsis	2.5746			-
Eukaryota.SAR.Alveolata.Ciliophora.Spirotrichea.Tintinnopsis.Tintinnopsis_sp_VSMTPS5x2	2.05784			-
Eukaryota.SAR.Alveolata.Ciliophora.Spirotrichea.Tintinnopsis.Tintinnopsis_uruguayensis	2.41705			-
Eukaryota.SAR.Alveolata.Ciliophora.Spirotrichea.Trachelostyla	2.83763			-
Eukaryota.SAR.Alveolata.Ciliophora.Spirotrichea.Trachelostyla.Trachelostyla_pediculiformis	2.83763			-
Eukaryota.SAR.Alveolata.Ciliophora.Spirotrichea.Uroleptus	3.26717			-
Eukaryota.SAR.Alveolata.Ciliophora.Spirotrichea.Uroleptus.Uroleptus_gallina	3.26717			-
Eukaryota.SAR.Alveolata.Ciliophora.Spirotrichea.Urostyla	3.16673			-
Eukaryota.SAR.Alveolata.Ciliophora.Spirotrichea.Urostyla.Urostyla_grandis	3.16673			-
Eukaryota.SAR.Alveolata.Dinoflagellata	4.86707	Sediment	4.57013	2.94e-06
Eukaryota.SAR.Alveolata.Dinoflagellata.Dinophysiales	2.91061			-
Eukaryota.SAR.Alveolata.Dinoflagellata.Dinophysiales.Dinophysis	2.49848			-
Eukaryota.SAR.Alveolata.Dinoflagellata.Dinophysiales.Dinophysis.Dinophysis_cf_acutissima	2.49555			-
Eukaryota.SAR.Alveolata.Dinoflagellata.Dinophysiales.Dinophysis.Dinophysis_monacantha	0.326541			-
Eukaryota.SAR.Alveolata.Dinoflagellata.Dinophysiales.Phalacroma	2.69797			-
Eukaryota.SAR.Alveolata.Dinoflagellata.Dinophysiales.Phalacroma.Phalacroma_porodictyum	2.69797			-
Eukaryota.SAR.Alveolata.Dinoflagellata.Gymnodiniphycidae	4.58171	Sediment	4.28095	1.21e-05
Eukaryota.SAR.Alveolata.Dinoflagellata.Gymnodiniphycidae.Amphidinium	2.40474			-
Eukaryota.SAR.Alveolata.Dinoflagellata.Gymnodiniphycidae.Amphidinium.Amphidinium_sp_S1_CMSTAC025	2.40474			-
Eukaryota.SAR.Alveolata.Dinoflagellata.Gymnodiniphycidae.Azadinium	2.45356			-
Eukaryota.SAR.Alveolata.Dinoflagellata.Gymnodiniphycidae.Azadinium.Azadinium_spinosum	2.45356			-
Eukaryota.SAR.Alveolata.Dinoflagellata.Gymnodiniphycidae.Brachidinium	3.20107			-
Eukaryota.SAR.Alveolata.Dinoflagellata.Gymnodiniphycidae.Brachidinium.Brachidinium_capitatum	3.20107			-
Eukaryota.SAR.Alveolata.Dinoflagellata.Gymnodiniphycidae.Cochlodinium	3.04559			-
Eukaryota.SAR.Alveolata.Dinoflagellata.Gymnodiniphycidae.Cochlodinium.Cochlodinium_fulvescens	2.5654			-
Eukaryota.SAR.Alveolata.Dinoflagellata.Gymnodiniphycidae.Cochlodinium.uncultured_marine_eukaryote	2.87103			-
Eukaryota.SAR.Alveolata.Dinoflagellata.Gymnodiniphycidae.Gymnodinium	3.42155			-
Eukaryota.SAR.Alveolata.Dinoflagellata.Gymnodiniphycidae.Gymnodinium.Gymnodinium_aureolum	2.64308			-
Eukaryota.SAR.Alveolata.Dinoflagellata.Gymnodiniphycidae.Gymnodinium.Gymnodinium_dorsalisulcum	2.49638			-
Eukaryota.SAR.Alveolata.Dinoflagellata.Gymnodiniphycidae.Gymnodinium.Gymnodinium_sp_NVA_RUS_2008	3.42155			-
Eukaryota.SAR.Alveolata.Dinoflagellata.Gymnodiniphycidae.Gyrodinium	3.10036			-
Eukaryota.SAR.Alveolata.Dinoflagellata.Gymnodiniphycidae.Gyrodinium.Gyrodinium_fusiforme	2.54865			-
Eukaryota.SAR.Alveolata.Dinoflagellata.Gymnodiniphycidae.Gyrodinium.Gyrodinium_helveticum	0			-
Eukaryota.SAR.Alveolata.Dinoflagellata.Gymnodiniphycidae.Gyrodinium.Gyrodinium_uncatenatum	2.95711			-
Eukaryota.SAR.Alveolata.Dinoflagellata.Gymnodiniphycidae.Karenia	2.38192			-
Eukaryota.SAR.Alveolata.Dinoflagellata.Gymnodiniphycidae.Karenia.Karenia_papilionacea	2.38192			-
Eukaryota.SAR.Alveolata.Dinoflagellata.Gymnodiniphycidae.Karlodinium	3.9147			-
Eukaryota.SAR.Alveolata.Dinoflagellata.Gymnodiniphycidae.Karlodinium.Karlodinium_micrum	3.90208			-
Eukaryota.SAR.Alveolata.Dinoflagellata.Gymnodiniphycidae.Karlodinium.Karlodinium_veneficum	2.37183			-
Eukaryota.SAR.Alveolata.Dinoflagellata.Gymnodiniphycidae.Pelagodinium	2.29351			-
Eukaryota.SAR.Alveolata.Dinoflagellata.Gymnodiniphycidae.Pelagodinium.Pelagodinium_beii	2.29351			-
Eukaryota.SAR.Alveolata.Dinoflagellata.Gymnodiniphycidae.Pheopolykrikos	2.6114			-
Eukaryota.SAR.Alveolata.Dinoflagellata.Gymnodiniphycidae.Pheopolykrikos.Pheopolykrikos_hartmannii	2.6114			-
Eukaryota.SAR.Alveolata.Dinoflagellata.Gymnodiniphycidae.Proterythropsis	3.48344			-
Eukaryota.SAR.Alveolata.Dinoflagellata.Gymnodiniphycidae.Proterythropsis.Proterythropsis_sp_BSL_2009a	3.48344			-
Eukaryota.SAR.Alveolata.Dinoflagellata.Gymnodiniphycidae.Protodinium	3.06077			-
Eukaryota.SAR.Alveolata.Dinoflagellata.Gymnodiniphycidae.Protodinium.Protodinium_simplex	3.06077			-
Eukaryota.SAR.Alveolata.Dinoflagellata.Gymnodiniphycidae.Spiniferodinium	2.48939			-
Eukaryota.SAR.Alveolata.Dinoflagellata.Gymnodiniphycidae.Spiniferodinium.Spiniferodinium_sp_PA_041	2.48939			-
Eukaryota.SAR.Alveolata.Dinoflagellata.Gymnodiniphycidae.Symbiodinium	3.62583			-
Eukaryota.SAR.Alveolata.Dinoflagellata.Gymnodiniphycidae.Symbiodinium.Symbiodinium_pilosum	2.82816			-
Eukaryota.SAR.Alveolata.Dinoflagellata.Gymnodiniphycidae.Symbiodinium.Symbiodinium_sp_2_131	2.53192			-
Eukaryota.SAR.Alveolata.Dinoflagellata.Gymnodiniphycidae.Symbiodinium.Symbiodinium_sp_ex_Acropora_hyacinthus	3.62579			-
Eukaryota.SAR.Alveolata.Dinoflagellata.Gymnodiniphycidae.Togula	3.36328			-
Eukaryota.SAR.Alveolata.Dinoflagellata.Gymnodiniphycidae.Togula.Togula_britannica	3.36328			-
Eukaryota.SAR.Alveolata.Dinoflagellata.Gymnodiniphycidae.Woloszynskia	4.22191	Sediment	3.93096	3.01e-08
Eukaryota.SAR.Alveolata.Dinoflagellata.Gymnodiniphycidae.Woloszynskia.Woloszynskia_halophila	4.22146			-
Eukaryota.SAR.Alveolata.Dinoflagellata.Gymnodiniphycidae.Woloszynskia.Woloszynskia_pascheri	1.23418			-
Eukaryota.SAR.Alveolata.Dinoflagellata.Noctilucales	0			-
Eukaryota.SAR.Alveolata.Dinoflagellata.Noctilucales.Abedinium	0			-
Eukaryota.SAR.Alveolata.Dinoflagellata.Noctilucales.Abedinium.Abedinium_dasypus	0			-
Eukaryota.SAR.Alveolata.Dinoflagellata.Peridiniphycidae	4.34625	Sediment	4.06544	3.72e-07
Eukaryota.SAR.Alveolata.Dinoflagellata.Peridiniphycidae.Glenodinium	3.13555			-
Eukaryota.SAR.Alveolata.Dinoflagellata.Peridiniphycidae.Glenodinium.Glenodinium_inaequale	3.13555			-
Eukaryota.SAR.Alveolata.Dinoflagellata.Peridiniphycidae.Heterocapsa	3.18191			-
Eukaryota.SAR.Alveolata.Dinoflagellata.Peridiniphycidae.Heterocapsa.Heterocapsa_triquetra	3.18191			-
Eukaryota.SAR.Alveolata.Dinoflagellata.Peridiniphycidae.Peridinium	3.76286			-
Eukaryota.SAR.Alveolata.Dinoflagellata.Peridiniphycidae.Peridinium.Peridinium_cinctum	3.03741			-
Eukaryota.SAR.Alveolata.Dinoflagellata.Peridiniphycidae.Peridinium.Peridinium_quinquecorne	3.67233			-
Eukaryota.SAR.Alveolata.Dinoflagellata.Peridiniphycidae.Peridinium.Peridinium_willei	0.516913			-
Eukaryota.SAR.Alveolata.Dinoflagellata.Peridiniphycidae.Pfiesteria	2.50491			-
Eukaryota.SAR.Alveolata.Dinoflagellata.Peridiniphycidae.Pfiesteria_like	2.89113			-
Eukaryota.SAR.Alveolata.Dinoflagellata.Peridiniphycidae.Pfiesteria_like.Pfiesteria_like_sp_HR1NovC5	2.89113			-
Eukaryota.SAR.Alveolata.Dinoflagellata.Peridiniphycidae.Pfiesteria.Pfiesteria_piscicida	2.50491			-
Eukaryota.SAR.Alveolata.Dinoflagellata.Peridiniphycidae.Protoperidinium	3.37954			-
Eukaryota.SAR.Alveolata.Dinoflagellata.Peridiniphycidae.Protoperidinium.Protoperidinium_minutum	3.37954			-
Eukaryota.SAR.Alveolata.Dinoflagellata.Peridiniphycidae.Protoperidinium.Protoperidinium_thulesense	2.83444			-
Eukaryota.SAR.Alveolata.Dinoflagellata.Peridiniphycidae.Scrippsiella	3.8924	Sediment	3.66592	3.15e-06
Eukaryota.SAR.Alveolata.Dinoflagellata.Peridiniphycidae.Scrippsiella.Scrippsiella_hangoei	3.30147			-
Eukaryota.SAR.Alveolata.Dinoflagellata.Peridiniphycidae.Scrippsiella.Scrippsiella_nutricula	0.785906			-
Eukaryota.SAR.Alveolata.Dinoflagellata.Peridiniphycidae.Scrippsiella.Scrippsiella_precaria	3.58848			-
Eukaryota.SAR.Alveolata.Dinoflagellata.Peridiniphycidae.Scrippsiella.Scrippsiella_sp_SCKS_0701	1.1184			-
Eukaryota.SAR.Alveolata.Dinoflagellata.Peridiniphycidae.Scrippsiella.Scrippsiella_trochoidea	3.2813			-
Eukaryota.SAR.Alveolata.Dinoflagellata.Peridiniphycidae.Stoeckeria	2.52014			-
Eukaryota.SAR.Alveolata.Dinoflagellata.Peridiniphycidae.Stoeckeria.Stoeckeria_sp_SSMS0806	2.52014			-
Eukaryota.SAR.Alveolata.Dinoflagellata.Peridiniphycidae.Thecate	2.62711			-
Eukaryota.SAR.Alveolata.Dinoflagellata.Peridiniphycidae.Thecate.Thecate_dinoflagellate_UDTSW0701	2.62711			-
Eukaryota.SAR.Alveolata.Dinoflagellata.Peridiniphycidae.Thoracosphaera	3.49772			-
Eukaryota.SAR.Alveolata.Dinoflagellata.Peridiniphycidae.Thoracosphaera.Thoracosphaera_heimii	3.49772			-
Eukaryota.SAR.Alveolata.Dinoflagellata.Prorocentrales	4.09533			-
Eukaryota.SAR.Alveolata.Dinoflagellata.Prorocentrales.Heterocapsa	2.62335			-
Eukaryota.SAR.Alveolata.Dinoflagellata.Prorocentrales.Heterocapsa.Heterocapsa_pygmaea	2.62335			-
Eukaryota.SAR.Alveolata.Dinoflagellata.Prorocentrales.Prorocentrum	4.09533			-
Eukaryota.SAR.Alveolata.Dinoflagellata.Prorocentrales.Prorocentrum.Prorocentrum_micans	4.09521			-
Eukaryota.SAR.Alveolata.Dinoflagellata.Prorocentrales.Prorocentrum.Prorocentrum_triestinum	2.97148			-
Eukaryota.SAR.Alveolata.Incertae_Sedis	2.11377			-
Eukaryota.SAR.Alveolata.Incertae_Sedis.Incertae_Sedis	2.11377			-
Eukaryota.SAR.Alveolata.Incertae_Sedis.Incertae_Sedis.BOLA914	2.11377			-
Eukaryota.SAR.Alveolata.Incertae_Sedis.Incertae_Sedis.BOLA914.uncultured_alveolate	2.11377			-
Eukaryota.SAR.Alveolata.Incertae_Sedis.Incertae_Sedis.BOLA914.uncultured_freshwater_eukaryote	0			-
Eukaryota.SAR.Alveolata.Protalveolata	3.60814	Sediment	3.37716	1.63e-05
Eukaryota.SAR.Alveolata.Protalveolata.Colpodellida	2.47981			-
Eukaryota.SAR.Alveolata.Protalveolata.Colpodellida.Colpodella	2.47981			-
Eukaryota.SAR.Alveolata.Protalveolata.Colpodellida.Colpodella.Colpodella_edax	2.47981			-
Eukaryota.SAR.Alveolata.Protalveolata.Colpodellida.Voromonas	2.39992			-
Eukaryota.SAR.Alveolata.Protalveolata.Colpodellida.Voromonas.Voromonas_pontica	2.39992			-
Eukaryota.SAR.Alveolata.Protalveolata.Perkinsidae	2.88273			-
Eukaryota.SAR.Alveolata.Protalveolata.Perkinsidae.Perkinsus	2.59016			-
Eukaryota.SAR.Alveolata.Protalveolata.Perkinsidae.Perkinsus.Perkinsus_marinus	2.59016			-
Eukaryota.SAR.Alveolata.Protalveolata.Perkinsidae.Rana	2.57307			-
Eukaryota.SAR.Alveolata.Protalveolata.Perkinsidae.Rana.Rana_sphenocephala_pathogen_MJY_2007	2.57307			-
Eukaryota.SAR.Alveolata.Protalveolata.Syndiniales	3.53676			-
Eukaryota.SAR.Alveolata.Protalveolata.Syndiniales.Duboscquella	3.09043			-
Eukaryota.SAR.Alveolata.Protalveolata.Syndiniales.Duboscquella.Duboscquella_sp_Hamana_2003	3.09043			-
Eukaryota.SAR.Alveolata.Protalveolata.Syndiniales.Euduboscquella	3.34441			-
Eukaryota.SAR.Alveolata.Protalveolata.Syndiniales.Euduboscquella.Euduboscquella_sp_ex_Favella_arcuata	3.34441			-
Eukaryota.SAR.Rhizaria	5.52886	Soil	5.20921	4.06e-07
Eukaryota.SAR.Rhizaria.Cercozoa	5.52863	Soil	5.20864	4.06e-07
Eukaryota.SAR.Rhizaria.Cercozoa.Cercomonadidae	4.96614			-
Eukaryota.SAR.Rhizaria.Cercozoa.Cercomonadidae.Cavernomonas	3.88396			-
Eukaryota.SAR.Rhizaria.Cercozoa.Cercomonadidae.Cavernomonas.Cavernomonas_mira	2.36799			-
Eukaryota.SAR.Rhizaria.Cercozoa.Cercomonadidae.Cavernomonas.Cavernomonas_stercoris	3.87051			-
Eukaryota.SAR.Rhizaria.Cercozoa.Cercomonadidae.Cercomonadida	2.57685			-
Eukaryota.SAR.Rhizaria.Cercozoa.Cercomonadidae.Cercomonadida.Cercomonadida_sp_C15_1A03	2.57685			-
Eukaryota.SAR.Rhizaria.Cercozoa.Cercomonadidae.Cercomonas	4.57886	Private_sewage	4.26603	3.19e-07
Eukaryota.SAR.Rhizaria.Cercozoa.Cercomonadidae.Cercomonas.Cercomonas_aff_longicauda	3.74456	Soil	3.51426	1.71e-07
Eukaryota.SAR.Rhizaria.Cercozoa.Cercomonadidae.Cercomonas.Cercomonas_agilis	2.4269			-
Eukaryota.SAR.Rhizaria.Cercozoa.Cercomonadidae.Cercomonas.Cercomonas_alexieffi	3.45845			-
Eukaryota.SAR.Rhizaria.Cercozoa.Cercomonadidae.Cercomonas.Cercomonas_edax	3.79077			-
Eukaryota.SAR.Rhizaria.Cercozoa.Cercomonadidae.Cercomonas.Cercomonas_mtoleri	3.89437			-
Eukaryota.SAR.Rhizaria.Cercozoa.Cercomonadidae.Cercomonas.Cercomonas_plasmodialis	3.95993	Private_sewage	3.73837	5.86e-05
Eukaryota.SAR.Rhizaria.Cercozoa.Cercomonadidae.Cercomonas.Cercomonas_sp_ATCC_PRA_21	3.05901			-
Eukaryota.SAR.Rhizaria.Cercozoa.Cercomonadidae.Cercomonas.Cercomonas_sp_Tempisque	4.45523	Private_sewage	4.25542	4.89e-09
Eukaryota.SAR.Rhizaria.Cercozoa.Cercomonadidae.Cercomonas.soil_flagellate_AND6	3.05235			-
Eukaryota.SAR.Rhizaria.Cercozoa.Cercomonadidae.Incertae_Sedis	3.64372	Soil	3.42665	1.46e-11
Eukaryota.SAR.Rhizaria.Cercozoa.Cercomonadidae.Incertae_Sedis.Soil_flagellate_AND18	3.38567	Soil	3.34128	1.46e-11
Eukaryota.SAR.Rhizaria.Cercozoa.Cercomonadidae.Incertae_Sedis.soil_flagellate_AND27	3.29497			-
Eukaryota.SAR.Rhizaria.Cercozoa.Cercomonadidae.Neocercomonas	2.92878			-
Eukaryota.SAR.Rhizaria.Cercozoa.Cercomonadidae.Neocercomonas.Neocercomonas_jutlandica	2.92878			-
Eukaryota.SAR.Rhizaria.Cercozoa.Cercomonadidae.Paracercomonas	4.45186			-
Eukaryota.SAR.Rhizaria.Cercozoa.Cercomonadidae.Paracercomonas.Paracercomonas_crassicauda	3.20226			-
Eukaryota.SAR.Rhizaria.Cercozoa.Cercomonadidae.Paracercomonas.Paracercomonas_elongata	4.08983			-
Eukaryota.SAR.Rhizaria.Cercozoa.Cercomonadidae.Paracercomonas.Paracercomonas_producta	3.94268			-
Eukaryota.SAR.Rhizaria.Cercozoa.Cercomonadidae.Paracercomonas.Paracercomonas_sp_WA10	3.75206			-
Eukaryota.SAR.Rhizaria.Cercozoa.Cercomonadidae.Thaumatomonadida	4.32401			-
Eukaryota.SAR.Rhizaria.Cercozoa.Cercomonadidae.Thaumatomonadida.Thaumatomonadida_environmental_sample	4.32401			-
Eukaryota.SAR.Rhizaria.Cercozoa.Endomyxa	4.69492	Soil	4.41063	3.74e-08
Eukaryota.SAR.Rhizaria.Cercozoa.Endomyxa.Phytomyxea	2.52551			-
Eukaryota.SAR.Rhizaria.Cercozoa.Endomyxa.Phytomyxea.uncultured_eukaryote	2.52551			-
Eukaryota.SAR.Rhizaria.Cercozoa.Endomyxa.Platyreta	3.52289			-
Eukaryota.SAR.Rhizaria.Cercozoa.Endomyxa.Platyreta.Platyreta_germanica	3.52289			-
Eukaryota.SAR.Rhizaria.Cercozoa.Endomyxa.Polymyxa	4.58448			-
Eukaryota.SAR.Rhizaria.Cercozoa.Endomyxa.Polymyxa.Polymyxa_betae	3.60026			-
Eukaryota.SAR.Rhizaria.Cercozoa.Endomyxa.Polymyxa.Polymyxa_graminis	4.53693			-
Eukaryota.SAR.Rhizaria.Cercozoa.Endomyxa.Sorosphaera	2.32692			-
Eukaryota.SAR.Rhizaria.Cercozoa.Endomyxa.Sorosphaera.Sorosphaera_veronicae	2.32692			-
Eukaryota.SAR.Rhizaria.Cercozoa.Endomyxa.Spongospora	3.1394			-
Eukaryota.SAR.Rhizaria.Cercozoa.Endomyxa.Spongospora.Spongospora_subterranea_f_sp_nasturtii	3.06464			-
Eukaryota.SAR.Rhizaria.Cercozoa.Endomyxa.Spongospora.Spongospora_subterranea_f_sp_subterranea	2.33846			-
Eukaryota.SAR.Rhizaria.Cercozoa.Endomyxa.Theratromyxa	3.55768			-
Eukaryota.SAR.Rhizaria.Cercozoa.Endomyxa.Theratromyxa.Theratromyxa_weberi	3.55768			-
Eukaryota.SAR.Rhizaria.Cercozoa.Endomyxa.uncultured	3.16692			-
Eukaryota.SAR.Rhizaria.Cercozoa.Endomyxa.uncultured.uncultured_Eimeriidae	3.0195			-
Eukaryota.SAR.Rhizaria.Cercozoa.Endomyxa.uncultured.uncultured_eukaryote	2.62604			-
Eukaryota.SAR.Rhizaria.Cercozoa.Endomyxa.uncultured.uncultured_Rhizaria	2.49543			-
Eukaryota.SAR.Rhizaria.Cercozoa.Endomyxa.Urosporidium	2.42207			-
Eukaryota.SAR.Rhizaria.Cercozoa.Endomyxa.Urosporidium.haplosporidian_parasite_of_Haliotis_iris	2.42207			-
Eukaryota.SAR.Rhizaria.Cercozoa.Endomyxa.Vampyrella	3.24487			-
Eukaryota.SAR.Rhizaria.Cercozoa.Endomyxa.Vampyrella.Vampyrella_lateritia	2.4003			-
Eukaryota.SAR.Rhizaria.Cercozoa.Endomyxa.Vampyrella.Vampyrella_pendula	3.17784			-
Eukaryota.SAR.Rhizaria.Cercozoa.Glissomonadida	4.77541	Soil	4.47527	1.47e-07
Eukaryota.SAR.Rhizaria.Cercozoa.Glissomonadida.Allantion	3.00016			-
Eukaryota.SAR.Rhizaria.Cercozoa.Glissomonadida.Allantion.Allantion_sp_ATCC_50734	2.92479			-
Eukaryota.SAR.Rhizaria.Cercozoa.Glissomonadida.Allantion.soil_flagellate_AND11	2.20239			-
Eukaryota.SAR.Rhizaria.Cercozoa.Glissomonadida.Bodomorpha	4.08493			-
Eukaryota.SAR.Rhizaria.Cercozoa.Glissomonadida.Bodomorpha.Bodomorpha_sp_HFCC56	3.98748			-
Eukaryota.SAR.Rhizaria.Cercozoa.Glissomonadida.Bodomorpha.Bodomorpha_sp_HFCC57	3.38808			-
Eukaryota.SAR.Rhizaria.Cercozoa.Glissomonadida.Cercozoa	4.30777	Soil	4.00814	4.31e-07
Eukaryota.SAR.Rhizaria.Cercozoa.Glissomonadida.Cercozoa.Cercozoa_sp_ATCC_PRA130	2.29626			-
Eukaryota.SAR.Rhizaria.Cercozoa.Glissomonadida.Cercozoa.Cercozoa_sp_G11	4.17243	Soil	3.87642	7.76e-07
Eukaryota.SAR.Rhizaria.Cercozoa.Glissomonadida.Cercozoa.Cercozoa_sp_IVY16p70LS	3.25961			-
Eukaryota.SAR.Rhizaria.Cercozoa.Glissomonadida.Cercozoa.Cercozoa_sp_OfKV	3.53438			-
Eukaryota.SAR.Rhizaria.Cercozoa.Glissomonadida.Coxiella	2.26826			-
Eukaryota.SAR.Rhizaria.Cercozoa.Glissomonadida.Coxiella.Coxiella_burnetii_RSA_334	2.26826			-
Eukaryota.SAR.Rhizaria.Cercozoa.Glissomonadida.Heteromita	3.89336			-
Eukaryota.SAR.Rhizaria.Cercozoa.Glissomonadida.Heteromita.soil_flagellate_AND21	3.89336			-
Eukaryota.SAR.Rhizaria.Cercozoa.Glissomonadida.Proleptomonas	3.31056			-
Eukaryota.SAR.Rhizaria.Cercozoa.Glissomonadida.Proleptomonas.Proleptomonas_faecicola	3.31056			-
Eukaryota.SAR.Rhizaria.Cercozoa.Glissomonadida.Spongomonas	3.87841			-
Eukaryota.SAR.Rhizaria.Cercozoa.Glissomonadida.Spongomonas.Spongomonas_minima	3.87841			-
Eukaryota.SAR.Rhizaria.Cercozoa.Glissomonadida.Thaumatomonadida	3.9314	Soil	3.68721	4.3e-09
Eukaryota.SAR.Rhizaria.Cercozoa.Glissomonadida.Thaumatomonadida.Thaumatomonadida_environmental_sample	3.9314	Soil	3.68382	4.3e-09
Eukaryota.SAR.Rhizaria.Cercozoa.Granofilosea	2.41037			-
Eukaryota.SAR.Rhizaria.Cercozoa.Granofilosea.Massisteria	2.41037			-
Eukaryota.SAR.Rhizaria.Cercozoa.Granofilosea.Massisteria.Massisteria_marina	2.41037			-
Eukaryota.SAR.Rhizaria.Cercozoa.Incertae_Sedis	3.94279			-
Eukaryota.SAR.Rhizaria.Cercozoa.Incertae_Sedis.Athalamea	3.53702	Soil	3.34372	5.97e-08
Eukaryota.SAR.Rhizaria.Cercozoa.Incertae_Sedis.Athalamea.Athalamea_environmental_sample	3.53702	Soil	3.34346	5.97e-08
Eukaryota.SAR.Rhizaria.Cercozoa.Incertae_Sedis.Cercomonas	3.35205			-
Eukaryota.SAR.Rhizaria.Cercozoa.Incertae_Sedis.Cercomonas.Cercomonas_celer	3.06965			-
Eukaryota.SAR.Rhizaria.Cercozoa.Incertae_Sedis.Cercomonas.Cercomonas_clavideferens	3.03155			-
Eukaryota.SAR.Rhizaria.Cercozoa.Incertae_Sedis.Cercozoa	3.27783			-
Eukaryota.SAR.Rhizaria.Cercozoa.Incertae_Sedis.Cercozoa.Cercozoa_sp_DDB_2008c	3.27783			-
Eukaryota.SAR.Rhizaria.Cercozoa.Incertae_Sedis.Gymnophrys	3.07069	Soil	3.58926	1.23e-05
Eukaryota.SAR.Rhizaria.Cercozoa.Incertae_Sedis.Gymnophrys.Gymnophrys_sp_ATCC_50923	3.07069	Soil	3.64414	1.23e-05
Eukaryota.SAR.Rhizaria.Cercozoa.Metromonadea	2.63696			-
Eukaryota.SAR.Rhizaria.Cercozoa.Metromonadea.Metopion	2.63696			-
Eukaryota.SAR.Rhizaria.Cercozoa.Metromonadea.Metopion.Metopion_fluens	2.63696			-
Eukaryota.SAR.Rhizaria.Cercozoa.PP1_8	3.83			-
Eukaryota.SAR.Rhizaria.Cercozoa.PP1_8.Cercomonadida	3.83			-
Eukaryota.SAR.Rhizaria.Cercozoa.PP1_8.Cercomonadida.Cercomonadida_environmental_sample	3.83			-
Eukaryota.SAR.Rhizaria.Cercozoa.RT5iin19	2.7584			-
Eukaryota.SAR.Rhizaria.Cercozoa.RT5iin19.Coniochaetales	2.7584			-
Eukaryota.SAR.Rhizaria.Cercozoa.RT5iin19.Coniochaetales.Coniochaetales_sp_GMG_C4	2.7584			-
Eukaryota.SAR.Rhizaria.Cercozoa.Silicofilosea	4.80518	Soil	4.49857	2.21e-08
Eukaryota.SAR.Rhizaria.Cercozoa.Silicofilosea.Allas	3.63139			-
Eukaryota.SAR.Rhizaria.Cercozoa.Silicofilosea.Allas.Allas_diplophysa	2.32967			-
Eukaryota.SAR.Rhizaria.Cercozoa.Silicofilosea.Allas.Allas_sp_JJP_2003	3.63084			-
Eukaryota.SAR.Rhizaria.Cercozoa.Silicofilosea.Allas.Allas_sp_SA	2.28837			-
Eukaryota.SAR.Rhizaria.Cercozoa.Silicofilosea.Assulina	2.23808			-
Eukaryota.SAR.Rhizaria.Cercozoa.Silicofilosea.Assulina.Assulina_seminulum	2.23808			-
Eukaryota.SAR.Rhizaria.Cercozoa.Silicofilosea.Cercomonadida	3.77111			-
Eukaryota.SAR.Rhizaria.Cercozoa.Silicofilosea.Cercomonadida.Cercomonadida_environmental_sample	3.77111			-
Eukaryota.SAR.Rhizaria.Cercozoa.Silicofilosea.Cercozoa	3.28871			-
Eukaryota.SAR.Rhizaria.Cercozoa.Silicofilosea.Cercozoa.Cercozoa_sp_CC_2009c	2.80163			-
Eukaryota.SAR.Rhizaria.Cercozoa.Silicofilosea.Cercozoa.Cercozoa_sp_CC_2009d	3.15295			-
Eukaryota.SAR.Rhizaria.Cercozoa.Silicofilosea.Cercozoa.Cercozoa_sp_YPF501	2.79912			-
Eukaryota.SAR.Rhizaria.Cercozoa.Silicofilosea.Corythion	2.60089			-
Eukaryota.SAR.Rhizaria.Cercozoa.Silicofilosea.Corythion.Corythion_dubium	2.60089			-
Eukaryota.SAR.Rhizaria.Cercozoa.Silicofilosea.Cyphoderia	1.01439			-
Eukaryota.SAR.Rhizaria.Cercozoa.Silicofilosea.Cyphoderia.Cyphoderia_ampulla	1.01439			-
Eukaryota.SAR.Rhizaria.Cercozoa.Silicofilosea.Euglypha	4.10157			-
Eukaryota.SAR.Rhizaria.Cercozoa.Silicofilosea.Euglypha.Euglypha_acanthophora	3.06699			-
Eukaryota.SAR.Rhizaria.Cercozoa.Silicofilosea.Euglypha.Euglypha_cf_ciliata	2.12979			-
Eukaryota.SAR.Rhizaria.Cercozoa.Silicofilosea.Euglypha.Euglypha_rotunda	4.09683			-
Eukaryota.SAR.Rhizaria.Cercozoa.Silicofilosea.Spongomonas	2.38318			-
Eukaryota.SAR.Rhizaria.Cercozoa.Silicofilosea.Spongomonas.Spongomonas_minima	2.38318			-
Eukaryota.SAR.Rhizaria.Cercozoa.Silicofilosea.Thaumatomastigidae	2.70048			-
Eukaryota.SAR.Rhizaria.Cercozoa.Silicofilosea.Thaumatomastigidae.Thaumatomastigidae_environmental_sample	2.70048			-
Eukaryota.SAR.Rhizaria.Cercozoa.Silicofilosea.Thaumatomastix	2.98741			-
Eukaryota.SAR.Rhizaria.Cercozoa.Silicofilosea.Thaumatomastix.Thaumatomastix_sp_ATCC_50250	2.22639			-
Eukaryota.SAR.Rhizaria.Cercozoa.Silicofilosea.Thaumatomastix.Thaumatomastix_sp_CC002_Boundary_Bay	2.90472			-
Eukaryota.SAR.Rhizaria.Cercozoa.Silicofilosea.Thaumatomonadida	4.37154			-
Eukaryota.SAR.Rhizaria.Cercozoa.Silicofilosea.Thaumatomonadida.Thaumatomonadida_environmental_sample	4.37154			-
Eukaryota.SAR.Rhizaria.Cercozoa.Silicofilosea.Thaumatomonas	3.85892			-
Eukaryota.SAR.Rhizaria.Cercozoa.Silicofilosea.Thaumatomonas.Thaumatomonas_coloniensis	3.54368			-
Eukaryota.SAR.Rhizaria.Cercozoa.Silicofilosea.Thaumatomonas.Thaumatomonas_seravini	3.48533			-
Eukaryota.SAR.Rhizaria.Cercozoa.Silicofilosea.Thaumatomonas.Thaumatomonas_sp_SA	2.82753			-
Eukaryota.SAR.Rhizaria.Cercozoa.Silicofilosea.Tracheleuglypha	2.94811			-
Eukaryota.SAR.Rhizaria.Cercozoa.Silicofilosea.Tracheleuglypha.Tracheleuglypha_dentata	2.94811			-
Eukaryota.SAR.Rhizaria.Cercozoa.Silicofilosea.Trinema	4.33045			-
Eukaryota.SAR.Rhizaria.Cercozoa.Silicofilosea.Trinema.Trinema_enchelys	3.94088			-
Eukaryota.SAR.Rhizaria.Cercozoa.Silicofilosea.Trinema.Trinema_lineare	4.10293			-
Eukaryota.SAR.Rhizaria.Cercozoa.Thecofilosea	4.86878			-
Eukaryota.SAR.Rhizaria.Cercozoa.Thecofilosea.Cercozoa	4.47073	Soil	4.15638	2.32e-08
Eukaryota.SAR.Rhizaria.Cercozoa.Thecofilosea.Cercozoa.Cercozoa_sp_TGS3	4.47073	Soil	4.15638	2.32e-08
Eukaryota.SAR.Rhizaria.Cercozoa.Thecofilosea.Cholamonas	0			-
Eukaryota.SAR.Rhizaria.Cercozoa.Thecofilosea.Cholamonas.Cholamonas_cyrtodiopsidis	0			-
Eukaryota.SAR.Rhizaria.Cercozoa.Thecofilosea.Cryothecomonas	3.16868			-
Eukaryota.SAR.Rhizaria.Cercozoa.Thecofilosea.Cryothecomonas.Cryothecomonas_sp_APCC_MC5_1Cryo	3.16868			-
Eukaryota.SAR.Rhizaria.Cercozoa.Thecofilosea.Ebria	3.40417			-
Eukaryota.SAR.Rhizaria.Cercozoa.Thecofilosea.Ebria.Ebria_tripartita	3.40417			-
Eukaryota.SAR.Rhizaria.Cercozoa.Thecofilosea.Lecythium	4.84451			-
Eukaryota.SAR.Rhizaria.Cercozoa.Thecofilosea.Lecythium.Lecythium_sp	4.84451			-
Eukaryota.SAR.Rhizaria.Cercozoa.Thecofilosea.Protaspis	4.31601	Soil	4.00141	5.16e-10
Eukaryota.SAR.Rhizaria.Cercozoa.Thecofilosea.Protaspis.Protaspis_grandis	3.28337			-
Eukaryota.SAR.Rhizaria.Cercozoa.Thecofilosea.Protaspis.Protaspis_obliqua	3.2688			-
Eukaryota.SAR.Rhizaria.Cercozoa.Thecofilosea.Protaspis.Protaspis_sp_CC_2009a	3.82539			-
Eukaryota.SAR.Rhizaria.Cercozoa.Thecofilosea.Protaspis.Protaspis_sp_CC_2009c	4.06943			-
Eukaryota.SAR.Rhizaria.Cercozoa.Thecofilosea.Pseudodifflugia	2.35658			-
Eukaryota.SAR.Rhizaria.Cercozoa.Thecofilosea.Pseudodifflugia.Pseudodifflugia_cf_gracilis	2.35658			-
Eukaryota.SAR.Rhizaria.Cercozoa.Thecofilosea.Rhogostoma	3.58698			-
Eukaryota.SAR.Rhizaria.Cercozoa.Thecofilosea.Rhogostoma.invertebrate_environmental_sample	3.58698			-
Eukaryota.SAR.Rhizaria.Radiolaria	2.24013			-
Eukaryota.SAR.Rhizaria.Radiolaria.Polycystinea	2.24013			-
Eukaryota.SAR.Rhizaria.Radiolaria.Polycystinea.Spongocore	2.24013			-
Eukaryota.SAR.Rhizaria.Radiolaria.Polycystinea.Spongocore.Spongocore_puella	2.24013			-
Eukaryota.SAR.Stramenopiles	5.95838			-
Eukaryota.SAR.Stramenopiles.Bicosoecida	3.06915	Soil	3.52065	9.75e-07
Eukaryota.SAR.Stramenopiles.Bicosoecida.Cafeteriidae	2.456			-
Eukaryota.SAR.Stramenopiles.Bicosoecida.Cafeteriidae.Bicosoecida	2.456			-
Eukaryota.SAR.Stramenopiles.Bicosoecida.Cafeteriidae.Bicosoecida.Bicosoecida_sp_SL204	2.456			-
Eukaryota.SAR.Stramenopiles.Bicosoecida.P346	2.35415			-
Eukaryota.SAR.Stramenopiles.Bicosoecida.P346.Bicosoecida	2.35415			-
Eukaryota.SAR.Stramenopiles.Bicosoecida.P346.Bicosoecida.Bicosoecida_gen_1_sp_EK_2010a	2.35415			-
Eukaryota.SAR.Stramenopiles.Bicosoecida.Siluaniidae	2.82008			-
Eukaryota.SAR.Stramenopiles.Bicosoecida.Siluaniidae.Siluania	2.82008			-
Eukaryota.SAR.Stramenopiles.Bicosoecida.Siluaniidae.Siluania.Siluania_monomastiga	2.82008			-
Eukaryota.SAR.Stramenopiles.Chrysophyceae	5.95777			-
Eukaryota.SAR.Stramenopiles.Chrysophyceae.Chromulinales	5.34446			-
Eukaryota.SAR.Stramenopiles.Chrysophyceae.Chromulinales.Chrysamoeba	3.10885			-
Eukaryota.SAR.Stramenopiles.Chrysophyceae.Chromulinales.Chrysamoeba.Chrysamoeba_tenera	3.10885			-
Eukaryota.SAR.Stramenopiles.Chrysophyceae.Chromulinales.Chrysosaccus	2.21521			-
Eukaryota.SAR.Stramenopiles.Chrysophyceae.Chromulinales.Chrysosaccus.Chrysosaccus_sp_CCMP368	2.21521			-
Eukaryota.SAR.Stramenopiles.Chrysophyceae.Chromulinales.JBNA46	2.82084			-
Eukaryota.SAR.Stramenopiles.Chrysophyceae.Chromulinales.JBNA46.Ochromonadaceae_environmental_sample	2.82084			-
Eukaryota.SAR.Stramenopiles.Chrysophyceae.Chromulinales.LG31_02	3.73658			-
Eukaryota.SAR.Stramenopiles.Chrysophyceae.Chromulinales.LG31_02.Ochromonadaceae_environmental_sample	3.73658			-
Eukaryota.SAR.Stramenopiles.Chrysophyceae.Chromulinales.Ochromonas	2.33636			-
Eukaryota.SAR.Stramenopiles.Chrysophyceae.Chromulinales.Ochromonas.Ochromonas_cf_gloeopara	2.33636			-
Eukaryota.SAR.Stramenopiles.Chrysophyceae.Chromulinales.Poterioochromonas	3.41767	Soil	3.16692	1.33e-05
Eukaryota.SAR.Stramenopiles.Chrysophyceae.Chromulinales.Poterioochromonas.Poterioochromonas_malhamensis	3.10834	DEP_sewage	3.14785	1.1e-06
Eukaryota.SAR.Stramenopiles.Chrysophyceae.Chromulinales.Poterioochromonas.Poterioochromonas_sp_Y4	3.05542			-
Eukaryota.SAR.Stramenopiles.Chrysophyceae.Chromulinales.Poterioochromonas.Poterioochromonas_stipitata	3.3928			-
Eukaryota.SAR.Stramenopiles.Chrysophyceae.Chromulinales.Spumella	4.58743			-
Eukaryota.SAR.Stramenopiles.Chrysophyceae.Chromulinales.Spumella_like	5.3442			-
Eukaryota.SAR.Stramenopiles.Chrysophyceae.Chromulinales.Spumella_like.Spumella_like_flagellate_1006	4.70561			-
Eukaryota.SAR.Stramenopiles.Chrysophyceae.Chromulinales.Spumella_like.Spumella_like_flagellate_1013	3.00321			-
Eukaryota.SAR.Stramenopiles.Chrysophyceae.Chromulinales.Spumella_like.Spumella_like_flagellate_1020	2.9679			-
Eukaryota.SAR.Stramenopiles.Chrysophyceae.Chromulinales.Spumella_like.Spumella_like_flagellate_1026	3.80604			-
Eukaryota.SAR.Stramenopiles.Chrysophyceae.Chromulinales.Spumella_like.Spumella_like_flagellate_1027	2.81381			-
Eukaryota.SAR.Stramenopiles.Chrysophyceae.Chromulinales.Spumella_like.Spumella_like_flagellate_194f	1.94721			-
Eukaryota.SAR.Stramenopiles.Chrysophyceae.Chromulinales.Spumella_like.Spumella_like_flagellate_391f	4.16358	Soil	3.88466	4.51e-07
Eukaryota.SAR.Stramenopiles.Chrysophyceae.Chromulinales.Spumella_like.Spumella_like_flagellate_JBAF35	1.75934			-
Eukaryota.SAR.Stramenopiles.Chrysophyceae.Chromulinales.Spumella_like.Spumella_like_flagellate_JBAS36	2.39776			-
Eukaryota.SAR.Stramenopiles.Chrysophyceae.Chromulinales.Spumella_like.Spumella_like_flagellate_JBAS38	5.34394			-
Eukaryota.SAR.Stramenopiles.Chrysophyceae.Chromulinales.Spumella_like.Spumella_like_flagellate_JBNA45	2.8686			-
Eukaryota.SAR.Stramenopiles.Chrysophyceae.Chromulinales.Spumella_like.Spumella_like_flagellate_JBNA46	2.06133			-
Eukaryota.SAR.Stramenopiles.Chrysophyceae.Chromulinales.Spumella.Ochromonadaceae_environmental_sample	3.74683			-
Eukaryota.SAR.Stramenopiles.Chrysophyceae.Chromulinales.Spumella.Spumella_sp_GOT220	4.29155			-
Eukaryota.SAR.Stramenopiles.Chrysophyceae.Chromulinales.Spumella.Spumella_sp_TGS1	4.28119			-
Eukaryota.SAR.Stramenopiles.Chrysophyceae.Hibberdiales	2.95413			-
Eukaryota.SAR.Stramenopiles.Chrysophyceae.Hibberdiales.Chromophyton	2.95413			-
Eukaryota.SAR.Stramenopiles.Chrysophyceae.Hibberdiales.Chromophyton.Chromophyton_cf_rosanoffii	2.95413			-
Eukaryota.SAR.Stramenopiles.Chrysophyceae.JZH_2007_002	4.41085	DEP_sewage	4.09926	2.58e-06
Eukaryota.SAR.Stramenopiles.Chrysophyceae.JZH_2007_002.Chrysophyta	4.40645			-
Eukaryota.SAR.Stramenopiles.Chrysophyceae.JZH_2007_002.Chrysophyta.Chrysophyta_sp_JZH_2007_002	4.40645			-
Eukaryota.SAR.Stramenopiles.Chrysophyceae.JZH_2007_002.Incertae_Sedis	2.41526			-
Eukaryota.SAR.Stramenopiles.Chrysophyceae.JZH_2007_002.Incertae_Sedis.freshwater_sediment_metagenome	2.41526			-
Eukaryota.SAR.Stramenopiles.Chrysophyceae.Ochromonadales	5.93822			-
Eukaryota.SAR.Stramenopiles.Chrysophyceae.Ochromonadales.Chrysolepidomonas	4.05727			-
Eukaryota.SAR.Stramenopiles.Chrysophyceae.Ochromonadales.Chrysolepidomonas.Chrysolepidomonas_dendrolepidota	4.05727			-
Eukaryota.SAR.Stramenopiles.Chrysophyceae.Ochromonadales.Ochromonas	3.02112	Private_sewage	3.86985	0.000582745
Eukaryota.SAR.Stramenopiles.Chrysophyceae.Ochromonadales.Ochromonas.Ochromonas_danica	2.00924			-
Eukaryota.SAR.Stramenopiles.Chrysophyceae.Ochromonadales.Ochromonas.Ochromonas_perlata	1.91088			-
Eukaryota.SAR.Stramenopiles.Chrysophyceae.Ochromonadales.Ochromonas.Ochromonas_sp_99X4	2.3977			-
Eukaryota.SAR.Stramenopiles.Chrysophyceae.Ochromonadales.Ochromonas.Ochromonas_vasocystis	2.42689			-
Eukaryota.SAR.Stramenopiles.Chrysophyceae.Ochromonadales.Ochromonas.uncultured_eukaryote	2.88977			-
Eukaryota.SAR.Stramenopiles.Chrysophyceae.Ochromonadales.Paraphysomonas	3.25549			-
Eukaryota.SAR.Stramenopiles.Chrysophyceae.Ochromonadales.Paraphysomonas.Paraphysomonas_butcheri	2.93397			-
Eukaryota.SAR.Stramenopiles.Chrysophyceae.Ochromonadales.Paraphysomonas.Paraphysomonas_foraminifera	3.23066			-
Eukaryota.SAR.Stramenopiles.Chrysophyceae.Ochromonadales.Paraphysomonas.Paraphysomonas_imperforata	2.6875			-
Eukaryota.SAR.Stramenopiles.Chrysophyceae.Ochromonadales.Paraphysomonas.Paraphysomonas_vestita	3.20745	Private_sewage	4.08621	2.34e-05
Eukaryota.SAR.Stramenopiles.Chrysophyceae.Ochromonadales.Spumella_like	5.93821			-
Eukaryota.SAR.Stramenopiles.Chrysophyceae.Ochromonadales.Spumella_like.Spumella_like_flagellate_JBC20	3.54611			-
Eukaryota.SAR.Stramenopiles.Chrysophyceae.Ochromonadales.Spumella_like.Spumella_like_flagellate_JBM28	5.93821			-
Eukaryota.SAR.Stramenopiles.Chrysophyceae.Ochromonadales.Spumella_like.Spumella_like_flagellate_JBNZ43	1.58564			-
Eukaryota.SAR.Stramenopiles.Chrysophyceae.Ochromonadales.Uroglena	3.46179			-
Eukaryota.SAR.Stramenopiles.Chrysophyceae.Ochromonadales.Uroglena.Uroglena_sp_CCMP2768	3.46179			-
Eukaryota.SAR.Stramenopiles.Diatomea	5.75856	Sediment	5.44724	3.67e-09
Eukaryota.SAR.Stramenopiles.Diatomea.Bacillariophyceae	5.64808	Sediment	5.34717	1.11e-09
Eukaryota.SAR.Stramenopiles.Diatomea.Bacillariophyceae.Achnanthes	4.5046			-
Eukaryota.SAR.Stramenopiles.Diatomea.Bacillariophyceae.Achnanthes.Achnanthes_bongranii	2.83024			-
Eukaryota.SAR.Stramenopiles.Diatomea.Bacillariophyceae.Achnanthes.Achnanthes_brevipes	3.55274			-
Eukaryota.SAR.Stramenopiles.Diatomea.Bacillariophyceae.Achnanthes.Achnanthes_sp_CCAP1001_1	4.44268			-
Eukaryota.SAR.Stramenopiles.Diatomea.Bacillariophyceae.Amphiprora	2.8838			-
Eukaryota.SAR.Stramenopiles.Diatomea.Bacillariophyceae.Amphiprora.Amphiprora_paludosa	2.8838			-
Eukaryota.SAR.Stramenopiles.Diatomea.Bacillariophyceae.Amphora	4.06157			-
Eukaryota.SAR.Stramenopiles.Diatomea.Bacillariophyceae.Amphora.Amphora_coffeaeformis	3.37179			-
Eukaryota.SAR.Stramenopiles.Diatomea.Bacillariophyceae.Amphora.Amphora_montana	2.78572			-
Eukaryota.SAR.Stramenopiles.Diatomea.Bacillariophyceae.Amphora.Amphora_pediculus	3.52973			-
Eukaryota.SAR.Stramenopiles.Diatomea.Bacillariophyceae.Amphora.Amphora_sp_PP_2011	3.71368	Sediment	3.45688	1.26e-05
Eukaryota.SAR.Stramenopiles.Diatomea.Bacillariophyceae.Bacillaria	2.70765			-
Eukaryota.SAR.Stramenopiles.Diatomea.Bacillariophyceae.Bacillaria.Bacillaria_cf_paxillifer_BA14c	2.70765			-
Eukaryota.SAR.Stramenopiles.Diatomea.Bacillariophyceae.Bacillariophyta	4.32028			-
Eukaryota.SAR.Stramenopiles.Diatomea.Bacillariophyceae.Bacillariophyta.Bacillariophyta_sp_GSL013	3.99437			-
Eukaryota.SAR.Stramenopiles.Diatomea.Bacillariophyceae.Bacillariophyta.Bacillariophyta_sp_GSL032	3.23515			-
Eukaryota.SAR.Stramenopiles.Diatomea.Bacillariophyceae.Bacillariophyta.Bacillariophyta_sp_GSL075	3.91002			-
Eukaryota.SAR.Stramenopiles.Diatomea.Bacillariophyceae.Bacillariophyta.Bacillariophyta_sp_MBIC10816	3.07478			-
Eukaryota.SAR.Stramenopiles.Diatomea.Bacillariophyceae.Cocconeis	3.50825			-
Eukaryota.SAR.Stramenopiles.Diatomea.Bacillariophyceae.Cocconeis.Cocconeis_convexa	2.65873			-
Eukaryota.SAR.Stramenopiles.Diatomea.Bacillariophyceae.Cocconeis.Cocconeis_scutellum	3.15689			-
Eukaryota.SAR.Stramenopiles.Diatomea.Bacillariophyceae.Cocconeis.Cocconeis_stauroneiformis	3.12453			-
Eukaryota.SAR.Stramenopiles.Diatomea.Bacillariophyceae.Craticula	2.73503			-
Eukaryota.SAR.Stramenopiles.Diatomea.Bacillariophyceae.Craticula.Craticula_cuspidata	2.73503			-
Eukaryota.SAR.Stramenopiles.Diatomea.Bacillariophyceae.Cymbella	3.82205			-
Eukaryota.SAR.Stramenopiles.Diatomea.Bacillariophyceae.Cymbella.Cymbella_affiniformis	2.20595			-
Eukaryota.SAR.Stramenopiles.Diatomea.Bacillariophyceae.Cymbella.Cymbella_cistuliformis	3.14252			-
Eukaryota.SAR.Stramenopiles.Diatomea.Bacillariophyceae.Cymbella.Cymbella_conifera	2.44145			-
Eukaryota.SAR.Stramenopiles.Diatomea.Bacillariophyceae.Cymbella.Cymbella_hebridica	2.37668			-
Eukaryota.SAR.Stramenopiles.Diatomea.Bacillariophyceae.Cymbella.Cymbella_reniformis	2.46752			-
Eukaryota.SAR.Stramenopiles.Diatomea.Bacillariophyceae.Cymbella.Cymbella_tumida	3.66894			-
Eukaryota.SAR.Stramenopiles.Diatomea.Bacillariophyceae.Dickieia	2.68889			-
Eukaryota.SAR.Stramenopiles.Diatomea.Bacillariophyceae.Dickieia.Dickieia_ulvacea	2.68889			-
Eukaryota.SAR.Stramenopiles.Diatomea.Bacillariophyceae.Encyonema	2.60707			-
Eukaryota.SAR.Stramenopiles.Diatomea.Bacillariophyceae.Encyonema.Encyonema_sp_LK_2011	2.60707			-
Eukaryota.SAR.Stramenopiles.Diatomea.Bacillariophyceae.Entomoneis	3.14301			-
Eukaryota.SAR.Stramenopiles.Diatomea.Bacillariophyceae.Entomoneis.Entomoneis_cf_alata	2.43058			-
Eukaryota.SAR.Stramenopiles.Diatomea.Bacillariophyceae.Entomoneis.Entomoneis_ornata	2.94409			-
Eukaryota.SAR.Stramenopiles.Diatomea.Bacillariophyceae.Entomoneis.Entomoneis_punctulata	2.38247			-
Eukaryota.SAR.Stramenopiles.Diatomea.Bacillariophyceae.Fallacia	3.76805			-
Eukaryota.SAR.Stramenopiles.Diatomea.Bacillariophyceae.Fallacia.Fallacia_monoculata	3.76805			-
Eukaryota.SAR.Stramenopiles.Diatomea.Bacillariophyceae.Fistulifera	2.79148			-
Eukaryota.SAR.Stramenopiles.Diatomea.Bacillariophyceae.Fistulifera.Fistulifera_pelliculosa	2.79148			-
Eukaryota.SAR.Stramenopiles.Diatomea.Bacillariophyceae.Fistulifera.Fistulifera_saprophila	2.32437			-
Eukaryota.SAR.Stramenopiles.Diatomea.Bacillariophyceae.Gyrosigma	4.03426			-
Eukaryota.SAR.Stramenopiles.Diatomea.Bacillariophyceae.Gyrosigma.Gyrosigma_acuminatum	4.03426			-
Eukaryota.SAR.Stramenopiles.Diatomea.Bacillariophyceae.Hantzschia	3.89511			-
Eukaryota.SAR.Stramenopiles.Diatomea.Bacillariophyceae.Hantzschia.Hantzschia_amphioxys_var_major	3.89511			-
Eukaryota.SAR.Stramenopiles.Diatomea.Bacillariophyceae.Hippodonta	3.47923			-
Eukaryota.SAR.Stramenopiles.Diatomea.Bacillariophyceae.Hippodonta.Hippodonta_capitata	3.47923			-
Eukaryota.SAR.Stramenopiles.Diatomea.Bacillariophyceae.Lemnicola	2.57271			-
Eukaryota.SAR.Stramenopiles.Diatomea.Bacillariophyceae.Lemnicola.Lemnicola_hungarica	2.57271			-
Eukaryota.SAR.Stramenopiles.Diatomea.Bacillariophyceae.Navicula	5.44137	Sediment	5.13686	6.17e-10
Eukaryota.SAR.Stramenopiles.Diatomea.Bacillariophyceae.Navicula.Navicula_atomus_var_permitis	2.73934			-
Eukaryota.SAR.Stramenopiles.Diatomea.Bacillariophyceae.Navicula.Navicula_cryptocephala_var_veneta	4.36555			-
Eukaryota.SAR.Stramenopiles.Diatomea.Bacillariophyceae.Navicula.Navicula_diserta	4.03548			-
Eukaryota.SAR.Stramenopiles.Diatomea.Bacillariophyceae.Navicula.Navicula_gregaria	4.87256	Sediment	4.56846	8.34e-10
Eukaryota.SAR.Stramenopiles.Diatomea.Bacillariophyceae.Navicula.Navicula_lata	2.5559			-
Eukaryota.SAR.Stramenopiles.Diatomea.Bacillariophyceae.Navicula.Navicula_perminuta	3.45818			-
Eukaryota.SAR.Stramenopiles.Diatomea.Bacillariophyceae.Navicula.Navicula_phyllepta	3.76142			-
Eukaryota.SAR.Stramenopiles.Diatomea.Bacillariophyceae.Navicula.Navicula_ramosissima	5.181	Sediment	4.87813	1.06e-09
Eukaryota.SAR.Stramenopiles.Diatomea.Bacillariophyceae.Navicula.Navicula_sp_ETS_07	3.10353			-
Eukaryota.SAR.Stramenopiles.Diatomea.Bacillariophyceae.Navicula.Navicula_sp_NavI	3.71069			-
Eukaryota.SAR.Stramenopiles.Diatomea.Bacillariophyceae.Naviculales	2.87232			-
Eukaryota.SAR.Stramenopiles.Diatomea.Bacillariophyceae.Naviculales.Naviculales_sp_CCMP2297	2.37964			-
Eukaryota.SAR.Stramenopiles.Diatomea.Bacillariophyceae.Naviculales.Naviculales_sp_GSL083	2.85064			-
Eukaryota.SAR.Stramenopiles.Diatomea.Bacillariophyceae.Nitzschia	4.1111			-
Eukaryota.SAR.Stramenopiles.Diatomea.Bacillariophyceae.Nitzschia.Nitzschia_dissipata	2.55557			-
Eukaryota.SAR.Stramenopiles.Diatomea.Bacillariophyceae.Nitzschia.Nitzschia_inconspicua	2.45673			-
Eukaryota.SAR.Stramenopiles.Diatomea.Bacillariophyceae.Nitzschia.Nitzschia_palea	1.51055			-
Eukaryota.SAR.Stramenopiles.Diatomea.Bacillariophyceae.Nitzschia.Nitzschia_sigma	3.22338			-
Eukaryota.SAR.Stramenopiles.Diatomea.Bacillariophyceae.Nitzschia.Nitzschia_sp_AnM0026	3.61119			-
Eukaryota.SAR.Stramenopiles.Diatomea.Bacillariophyceae.Nitzschia.Nitzschia_sp_GSL009	3.58393			-
Eukaryota.SAR.Stramenopiles.Diatomea.Bacillariophyceae.Nitzschia.Nitzschia_supralitorea	2.73714			-
Eukaryota.SAR.Stramenopiles.Diatomea.Bacillariophyceae.Nitzschia.Nitzschia_thermalis	3.32833			-
Eukaryota.SAR.Stramenopiles.Diatomea.Bacillariophyceae.Pauliella	3.99249			-
Eukaryota.SAR.Stramenopiles.Diatomea.Bacillariophyceae.Pauliella.Pauliella_toeniata	3.99249			-
Eukaryota.SAR.Stramenopiles.Diatomea.Bacillariophyceae.Peridinium	3.54868			-
Eukaryota.SAR.Stramenopiles.Diatomea.Bacillariophyceae.Peridinium.Peridinium_foliaceum_endosymbiont	3.54868			-
Eukaryota.SAR.Stramenopiles.Diatomea.Bacillariophyceae.Pinnularia	2.43101			-
Eukaryota.SAR.Stramenopiles.Diatomea.Bacillariophyceae.Pinnularia.Pinnularia_subcommutata_var_nonfasciata	2.43101			-
Eukaryota.SAR.Stramenopiles.Diatomea.Bacillariophyceae.Placoneis	2.69847			-
Eukaryota.SAR.Stramenopiles.Diatomea.Bacillariophyceae.Placoneis.Placoneis_sp_AT_22009	2.69847			-
Eukaryota.SAR.Stramenopiles.Diatomea.Bacillariophyceae.Pleurosigma	3.18254			-
Eukaryota.SAR.Stramenopiles.Diatomea.Bacillariophyceae.Pleurosigma.Pleurosigma_intermedium	3.18254			-
Eukaryota.SAR.Stramenopiles.Diatomea.Bacillariophyceae.Prestauroneis	3.70788			-
Eukaryota.SAR.Stramenopiles.Diatomea.Bacillariophyceae.Prestauroneis.Prestauroneis_integra	3.70788			-
Eukaryota.SAR.Stramenopiles.Diatomea.Bacillariophyceae.Psammodictyon	2.27165			-
Eukaryota.SAR.Stramenopiles.Diatomea.Bacillariophyceae.Psammodictyon.Psammodictyon_panduriforme	2.27165			-
Eukaryota.SAR.Stramenopiles.Diatomea.Bacillariophyceae.Rhopalodia	2.63642			-
Eukaryota.SAR.Stramenopiles.Diatomea.Bacillariophyceae.Rhopalodia.Rhopalodia_gibba	2.63642			-
Eukaryota.SAR.Stramenopiles.Diatomea.Bacillariophyceae.Scoliopleura	2.68581			-
Eukaryota.SAR.Stramenopiles.Diatomea.Bacillariophyceae.Scoliopleura.Scoliopleura_peisonis	2.68581			-
Eukaryota.SAR.Stramenopiles.Diatomea.Bacillariophyceae.Sellaphora	0			-
Eukaryota.SAR.Stramenopiles.Diatomea.Bacillariophyceae.Sellaphora.Sellaphora_pupula	0			-
Eukaryota.SAR.Stramenopiles.Diatomea.Bacillariophyceae.Seminavis	4.52611			-
Eukaryota.SAR.Stramenopiles.Diatomea.Bacillariophyceae.Seminavis.Seminavis_cf_robusta	4.52611			-
Eukaryota.SAR.Stramenopiles.Diatomea.Bacillariophyceae.Stauroneis	3.36649			-
Eukaryota.SAR.Stramenopiles.Diatomea.Bacillariophyceae.Stauroneis.Stauroneis_acuta	2.74812			-
Eukaryota.SAR.Stramenopiles.Diatomea.Bacillariophyceae.Stauroneis.Stauroneis_kriegeri	3.36649			-
Eukaryota.SAR.Stramenopiles.Diatomea.Fragilariales	4.96981			-
Eukaryota.SAR.Stramenopiles.Diatomea.Fragilariales.Mastogloia	3.24313			-
Eukaryota.SAR.Stramenopiles.Diatomea.Fragilariales.Mastogloia.Mastogloia_sp_29x07_6B	3.24313			-
Eukaryota.SAR.Stramenopiles.Diatomea.Fragilariales.Nanofrustulum	4.9254			-
Eukaryota.SAR.Stramenopiles.Diatomea.Fragilariales.Nanofrustulum.Nanofrustulum_cf_shiloi	4.9254			-
Eukaryota.SAR.Stramenopiles.Diatomea.Fragilariales.Plagiostriata	3.18876			-
Eukaryota.SAR.Stramenopiles.Diatomea.Fragilariales.Plagiostriata.Plagiostriata_goreensis	3.18876			-
Eukaryota.SAR.Stramenopiles.Diatomea.Fragilariales.Synedra	3.71993			-
Eukaryota.SAR.Stramenopiles.Diatomea.Fragilariales.Synedra.Synedra_berolinensis	3.71993			-
Eukaryota.SAR.Stramenopiles.Diatomea.Fragilariales.Tabularia	2.71973			-
Eukaryota.SAR.Stramenopiles.Diatomea.Fragilariales.Tabularia.Tabularia_cf_tabulata	2.71973			-
Eukaryota.SAR.Stramenopiles.Diatomea.Mediophyceae	4.51296	Sediment	4.21893	3.77e-07
Eukaryota.SAR.Stramenopiles.Diatomea.Mediophyceae.Cerataulus	1.77981			-
Eukaryota.SAR.Stramenopiles.Diatomea.Mediophyceae.Cerataulus.Cerataulus_smithii	1.77981			-
Eukaryota.SAR.Stramenopiles.Diatomea.Mediophyceae.Chaetoceros	3.52321			-
Eukaryota.SAR.Stramenopiles.Diatomea.Mediophyceae.Chaetoceros.Chaetoceros_socialis	3.52321			-
Eukaryota.SAR.Stramenopiles.Diatomea.Mediophyceae.Cyclostephanos	1.38686			-
Eukaryota.SAR.Stramenopiles.Diatomea.Mediophyceae.Cyclostephanos.Cyclostephanos_dubius	1.38686			-
Eukaryota.SAR.Stramenopiles.Diatomea.Mediophyceae.Cyclotella	3.0646			-
Eukaryota.SAR.Stramenopiles.Diatomea.Mediophyceae.Cyclotella.Cyclotella_meneghiniana	1.01346			-
Eukaryota.SAR.Stramenopiles.Diatomea.Mediophyceae.Cyclotella.Cyclotella_sp_MC01	3.06223			-
Eukaryota.SAR.Stramenopiles.Diatomea.Mediophyceae.Detonula	3.66126			-
Eukaryota.SAR.Stramenopiles.Diatomea.Mediophyceae.Detonula.Detonula_confervacea	3.66126			-
Eukaryota.SAR.Stramenopiles.Diatomea.Mediophyceae.Ditylum	1.41957			-
Eukaryota.SAR.Stramenopiles.Diatomea.Mediophyceae.Ditylum.Ditylum_intricatum	1.41957			-
Eukaryota.SAR.Stramenopiles.Diatomea.Mediophyceae.Eucampia	2.54466			-
Eukaryota.SAR.Stramenopiles.Diatomea.Mediophyceae.Eucampia.Eucampia_antarctica	2.54466			-
Eukaryota.SAR.Stramenopiles.Diatomea.Mediophyceae.Helicotheca	2.35059			-
Eukaryota.SAR.Stramenopiles.Diatomea.Mediophyceae.Helicotheca.Helicotheca_tamesis	2.35059			-
Eukaryota.SAR.Stramenopiles.Diatomea.Mediophyceae.Minidiscus	3.49181			-
Eukaryota.SAR.Stramenopiles.Diatomea.Mediophyceae.Minidiscus.Minidiscus_trioculatus	3.49181			-
Eukaryota.SAR.Stramenopiles.Diatomea.Mediophyceae.Neofragilaria	3.54942			-
Eukaryota.SAR.Stramenopiles.Diatomea.Mediophyceae.Neofragilaria.Neofragilaria_nicobarica	3.54942			-
Eukaryota.SAR.Stramenopiles.Diatomea.Mediophyceae.Peridiniopsis	3.27075			-
Eukaryota.SAR.Stramenopiles.Diatomea.Mediophyceae.Peridiniopsis.Peridiniopsis_penardii_diatom_endosymbiont	3.27075			-
Eukaryota.SAR.Stramenopiles.Diatomea.Mediophyceae.Peridinium	2.90462			-
Eukaryota.SAR.Stramenopiles.Diatomea.Mediophyceae.Peridinium.Peridinium_quinquecorne_endosymbiont	2.90462			-
Eukaryota.SAR.Stramenopiles.Diatomea.Mediophyceae.Pierrecomperia	3.24409			-
Eukaryota.SAR.Stramenopiles.Diatomea.Mediophyceae.Pierrecomperia.Pierrecomperia_catenuloides	3.24409			-
Eukaryota.SAR.Stramenopiles.Diatomea.Mediophyceae.Rhizosolenia	0.617865			-
Eukaryota.SAR.Stramenopiles.Diatomea.Mediophyceae.Rhizosolenia.Rhizosolenia_robusta	0.617865			-
Eukaryota.SAR.Stramenopiles.Diatomea.Mediophyceae.Skeletonema	4.05448	Sediment	3.79518	2.52e-09
Eukaryota.SAR.Stramenopiles.Diatomea.Mediophyceae.Skeletonema.Skeletonema_costatum	3.94816			-
Eukaryota.SAR.Stramenopiles.Diatomea.Mediophyceae.Skeletonema.Skeletonema_menzellii	2.72727			-
Eukaryota.SAR.Stramenopiles.Diatomea.Mediophyceae.Skeletonema.Skeletonema_pseudocostatum	3.30943			-
Eukaryota.SAR.Stramenopiles.Diatomea.Mediophyceae.Thalassiosira	3.42208			-
Eukaryota.SAR.Stramenopiles.Diatomea.Mediophyceae.Thalassiosira.Thalassiosira_allenii	2.66435			-
Eukaryota.SAR.Stramenopiles.Diatomea.Mediophyceae.Thalassiosira.Thalassiosira_anguste_lineata	2.82805			-
Eukaryota.SAR.Stramenopiles.Diatomea.Mediophyceae.Thalassiosira.Thalassiosira_concaviuscula	2.84335			-
Eukaryota.SAR.Stramenopiles.Diatomea.Mediophyceae.Thalassiosira.Thalassiosira_guillardii	2.30745			-
Eukaryota.SAR.Stramenopiles.Diatomea.Mediophyceae.Thalassiosira.Thalassiosira_nordenskioeldii	2.22494			-
Eukaryota.SAR.Stramenopiles.Diatomea.Mediophyceae.Thalassiosira.Thalassiosira_oestrupii_var_venrickae	2.27134			-
Eukaryota.SAR.Stramenopiles.Diatomea.Mediophyceae.Thalassiosira.Thalassiosira_tenera	2.4037			-
Eukaryota.SAR.Stramenopiles.Diatomea.Mediophyceae.Thalassiosira.Thalassiosira_weissflogii	0			-
Eukaryota.SAR.Stramenopiles.Diatomea.Melosirids	3.47137			-
Eukaryota.SAR.Stramenopiles.Diatomea.Melosirids.Aulacoseira	1.88984			-
Eukaryota.SAR.Stramenopiles.Diatomea.Melosirids.Aulacoseira.Aulacoseira_granulata	1.81705			-
Eukaryota.SAR.Stramenopiles.Diatomea.Melosirids.Aulacoseira.Aulacoseira_subarctica	1.07823			-
Eukaryota.SAR.Stramenopiles.Diatomea.Melosirids.Melosira	2.76644			-
Eukaryota.SAR.Stramenopiles.Diatomea.Melosirids.Melosira.Melosira_dubia	2.76644			-
Eukaryota.SAR.Stramenopiles.Diatomea.Melosirids.Paralia	3.37577			-
Eukaryota.SAR.Stramenopiles.Diatomea.Melosirids.Paralia.Paralia_sulcata	3.37577			-
Eukaryota.SAR.Stramenopiles.Diatomea.Rhizosolenids	2.75305			-
Eukaryota.SAR.Stramenopiles.Diatomea.Rhizosolenids.Rhizosolenia	2.75305			-
Eukaryota.SAR.Stramenopiles.Diatomea.Rhizosolenids.Rhizosolenia.Rhizosolenia_setigera	2.75305			-
Eukaryota.SAR.Stramenopiles.Dictyochophyceae	2.58059			-
Eukaryota.SAR.Stramenopiles.Dictyochophyceae.Pedinellales	2.58059			-
Eukaryota.SAR.Stramenopiles.Dictyochophyceae.Pedinellales.Pseudopedinella	2.58059			-
Eukaryota.SAR.Stramenopiles.Dictyochophyceae.Pedinellales.Pseudopedinella.Pseudopedinella_elastica	2.58059			-
Eukaryota.SAR.Stramenopiles.Eustigmatales	3.37049			-
Eukaryota.SAR.Stramenopiles.Eustigmatales.Incertae_Sedis	3.37049			-
Eukaryota.SAR.Stramenopiles.Eustigmatales.Incertae_Sedis.Eustigmatos	3.02161			-
Eukaryota.SAR.Stramenopiles.Eustigmatales.Incertae_Sedis.Eustigmatos.Eustigmatos_magnus	3.02161			-
Eukaryota.SAR.Stramenopiles.Eustigmatales.Incertae_Sedis.Goniochloris	3.36904			-
Eukaryota.SAR.Stramenopiles.Eustigmatales.Incertae_Sedis.Goniochloris.Goniochloris_sculpta	3.36904			-
Eukaryota.SAR.Stramenopiles.Hyphochytriales	3.49766	Soil	3.3331	7.63e-07
Eukaryota.SAR.Stramenopiles.Hyphochytriales.Incertae_Sedis	3.462			-
Eukaryota.SAR.Stramenopiles.Hyphochytriales.Incertae_Sedis.Hyphochytrium	3.462			-
Eukaryota.SAR.Stramenopiles.Hyphochytriales.Incertae_Sedis.Hyphochytrium.Hyphochytrium_catenoides	3.462			-
Eukaryota.SAR.Stramenopiles.Hyphochytriales.Rhizidiomycetaceae	2.98685			-
Eukaryota.SAR.Stramenopiles.Hyphochytriales.Rhizidiomycetaceae.Rhizidiomyces	2.98685			-
Eukaryota.SAR.Stramenopiles.Hyphochytriales.Rhizidiomycetaceae.Rhizidiomyces.Rhizidiomyces_apophysatus	2.98685			-
Eukaryota.SAR.Stramenopiles.Incertae_Sedis	2.73891			-
Eukaryota.SAR.Stramenopiles.Incertae_Sedis.Incertae_Sedis	2.73891			-
Eukaryota.SAR.Stramenopiles.Incertae_Sedis.Incertae_Sedis.Aurearena	2.48			-
Eukaryota.SAR.Stramenopiles.Incertae_Sedis.Incertae_Sedis.Aurearena.Aurearena_sp_HSY_2011	2.48			-
Eukaryota.SAR.Stramenopiles.Incertae_Sedis.Incertae_Sedis.Pirsonia	2.39123			-
Eukaryota.SAR.Stramenopiles.Incertae_Sedis.Incertae_Sedis.Pirsonia.Pirsonia_formosa	1.22505			-
Eukaryota.SAR.Stramenopiles.Incertae_Sedis.Incertae_Sedis.Pirsonia.Pirsonia_guinardiae	2.39085			-
Eukaryota.SAR.Stramenopiles.Labyrinthulomycetes	3.81204			-
Eukaryota.SAR.Stramenopiles.Labyrinthulomycetes.D2P04F01	2.79925			-
Eukaryota.SAR.Stramenopiles.Labyrinthulomycetes.D2P04F01.Oblongichytrium	2.79925			-
Eukaryota.SAR.Stramenopiles.Labyrinthulomycetes.D2P04F01.Oblongichytrium.Oblongichytrium_sp_BAFCcult_3519	2.79925			-
Eukaryota.SAR.Stramenopiles.Labyrinthulomycetes.Incertae_Sedis	2.86467			-
Eukaryota.SAR.Stramenopiles.Labyrinthulomycetes.Incertae_Sedis.Labyrinthula	2.86467			-
Eukaryota.SAR.Stramenopiles.Labyrinthulomycetes.Incertae_Sedis.Labyrinthula.Labyrinthula_sp_ACB_2011a	2.86467			-
Eukaryota.SAR.Stramenopiles.Labyrinthulomycetes.PW19	3.29322			-
Eukaryota.SAR.Stramenopiles.Labyrinthulomycetes.PW19.Thraustochytriidae	3.29322			-
Eukaryota.SAR.Stramenopiles.Labyrinthulomycetes.PW19.Thraustochytriidae.Thraustochytriidae_sp_7_5	3.19209			-
Eukaryota.SAR.Stramenopiles.Labyrinthulomycetes.PW19.Thraustochytriidae.Thraustochytriidae_sp_PW19	2.61075			-
Eukaryota.SAR.Stramenopiles.Labyrinthulomycetes.Thraustochytriaceae	3.49974			-
Eukaryota.SAR.Stramenopiles.Labyrinthulomycetes.Thraustochytriaceae.Aplanochytrium	3.41996			-
Eukaryota.SAR.Stramenopiles.Labyrinthulomycetes.Thraustochytriaceae.Aplanochytrium.Aplanochytrium_sp_S1961	2.39025			-
Eukaryota.SAR.Stramenopiles.Labyrinthulomycetes.Thraustochytriaceae.Aplanochytrium.Aplanochytrium_sp_S1962	3.41996			-
Eukaryota.SAR.Stramenopiles.Labyrinthulomycetes.Thraustochytriaceae.Aplanochytrium.Aplanochytrium_sp_S2129	2.77866			-
Eukaryota.SAR.Stramenopiles.Labyrinthulomycetes.Thraustochytriaceae.Aplanochytrium.Aplanochytrium_sp_Ts1	2.35766			-
Eukaryota.SAR.Stramenopiles.Labyrinthulomycetes.Thraustochytriaceae.Aurantiochytrium	0.322524			-
Eukaryota.SAR.Stramenopiles.Labyrinthulomycetes.Thraustochytriaceae.Aurantiochytrium.Aurantiochytrium_sp_BAFCcult_3545	0.322524			-
Eukaryota.SAR.Stramenopiles.Labyrinthulomycetes.Thraustochytriaceae.Diplophrys	3.07795			-
Eukaryota.SAR.Stramenopiles.Labyrinthulomycetes.Thraustochytriaceae.Diplophrys.Diplophrys_sp_ATCC_50360	3.07795			-
Eukaryota.SAR.Stramenopiles.Labyrinthulomycetes.Thraustochytriaceae.Labyrinthuloides	2.94707	Sediment	3.32245	8.03e-05
Eukaryota.SAR.Stramenopiles.Labyrinthulomycetes.Thraustochytriaceae.Labyrinthuloides.Labyrinthuloides_minuta	2.94707	Sediment	3.32272	8.03e-05
Eukaryota.SAR.Stramenopiles.MAST_12	2.67691			-
Eukaryota.SAR.Stramenopiles.MAST_12.Incertae_Sedis	2.67691			-
Eukaryota.SAR.Stramenopiles.MAST_12.Incertae_Sedis.Incertae_Sedis	1.17068			-
Eukaryota.SAR.Stramenopiles.MAST_12.Incertae_Sedis.Incertae_Sedis.uncultured_stramenopile	1.17068			-
Eukaryota.SAR.Stramenopiles.MAST_12.Incertae_Sedis.Stramenopile	2.66316			-
Eukaryota.SAR.Stramenopiles.MAST_12.Incertae_Sedis.Stramenopile.Stramenopile_sp_MAST_12_KKTS_D3	2.19201			-
Eukaryota.SAR.Stramenopiles.MAST_12.Incertae_Sedis.Stramenopile.Stramenopile_sp_MAST_12_KKTS_E5	2.66316			-
Eukaryota.SAR.Stramenopiles.MAST_3	2.85058			-
Eukaryota.SAR.Stramenopiles.MAST_3.Incertae_Sedis	2.85058			-
Eukaryota.SAR.Stramenopiles.MAST_3.Incertae_Sedis.Solenicola	2.85058			-
Eukaryota.SAR.Stramenopiles.MAST_3.Incertae_Sedis.Solenicola.Solenicola_setigera	2.85058			-
Eukaryota.SAR.Stramenopiles.MAST_3.Incertae_Sedis.Stephanopyxis	2.70238			-
Eukaryota.SAR.Stramenopiles.MAST_3.Incertae_Sedis.Stephanopyxis.Stephanopyxis_turris	2.70238			-
Eukaryota.SAR.Stramenopiles.Opalinata	3.26172			-
Eukaryota.SAR.Stramenopiles.Opalinata.Incertae_Sedis	3.26172			-
Eukaryota.SAR.Stramenopiles.Opalinata.Incertae_Sedis.Blastocystis	3.26172			-
Eukaryota.SAR.Stramenopiles.Opalinata.Incertae_Sedis.Blastocystis.Blastocystis_hominis	2.28435			-
Eukaryota.SAR.Stramenopiles.Opalinata.Incertae_Sedis.Blastocystis.Blastocystis_sp	1.80672			-
Eukaryota.SAR.Stramenopiles.Opalinata.Incertae_Sedis.Blastocystis.Blastocystis_sp_CJ99_363	2.94295	DEP_sewage	3.05663	1.1e-08
Eukaryota.SAR.Stramenopiles.Opalinata.Incertae_Sedis.Blastocystis.Blastocystis_sp_JEB_2010	2.67028			-
Eukaryota.SAR.Stramenopiles.Opalinata.Incertae_Sedis.Blastocystis.Blastocystis_sp_M24	2.00504			-
Eukaryota.SAR.Stramenopiles.Opalinata.Incertae_Sedis.Blastocystis.Blastocystis_sp_OSU13	1.54776			-
Eukaryota.SAR.Stramenopiles.Opalinata.Incertae_Sedis.Blastocystis.Blastocystis_sp_OSU2	1.9494			-
Eukaryota.SAR.Stramenopiles.Peronosporomycetes	3.92944			-
Eukaryota.SAR.Stramenopiles.Peronosporomycetes.Incertae_Sedis	3.65448			-
Eukaryota.SAR.Stramenopiles.Peronosporomycetes.Incertae_Sedis.Achlya	2.26429			-
Eukaryota.SAR.Stramenopiles.Peronosporomycetes.Incertae_Sedis.Achlya.Achlya_apiculata	0			-
Eukaryota.SAR.Stramenopiles.Peronosporomycetes.Incertae_Sedis.Achlya.Achlya_bisexualis	2.26429			-
Eukaryota.SAR.Stramenopiles.Peronosporomycetes.Incertae_Sedis.Albugo	2.53025			-
Eukaryota.SAR.Stramenopiles.Peronosporomycetes.Incertae_Sedis.Albugo.Albugo_laibachii_Nc14	2.53025			-
Eukaryota.SAR.Stramenopiles.Peronosporomycetes.Incertae_Sedis.Haliphthoros	2.63373			-
Eukaryota.SAR.Stramenopiles.Peronosporomycetes.Incertae_Sedis.Haliphthoros.Haliphthoros_milfordensis	2.63373			-
Eukaryota.SAR.Stramenopiles.Peronosporomycetes.Incertae_Sedis.Haliphthoros.Haliphthoros_sp_NJM_0443	2.38003			-
Eukaryota.SAR.Stramenopiles.Peronosporomycetes.Incertae_Sedis.Halophytophthora	3.45064			-
Eukaryota.SAR.Stramenopiles.Peronosporomycetes.Incertae_Sedis.Halophytophthora.Halophytophthora_epistomium	3.45064			-
Eukaryota.SAR.Stramenopiles.Peronosporomycetes.Incertae_Sedis.Haptoglossa	2.8323			-
Eukaryota.SAR.Stramenopiles.Peronosporomycetes.Incertae_Sedis.Haptoglossa.Haptoglossa_heterospora	2.51031			-
Eukaryota.SAR.Stramenopiles.Peronosporomycetes.Incertae_Sedis.Haptoglossa.Haptoglossa_sp_SZ01	2.55125			-
Eukaryota.SAR.Stramenopiles.Peronosporomycetes.Incertae_Sedis.Incertae_Sedis	2.7836			-
Eukaryota.SAR.Stramenopiles.Peronosporomycetes.Incertae_Sedis.Incertae_Sedis.invertebrate_environmental_sample	2.44067			-
Eukaryota.SAR.Stramenopiles.Peronosporomycetes.Incertae_Sedis.Incertae_Sedis.Ochromonadaceae_environmental_sample	2.77112			-
Eukaryota.SAR.Stramenopiles.Peronosporomycetes.Incertae_Sedis.Lagenidium	3.42944			-
Eukaryota.SAR.Stramenopiles.Peronosporomycetes.Incertae_Sedis.Lagenidium.Lagenidium_giganteum	3.42944			-
Eukaryota.SAR.Stramenopiles.Peronosporomycetes.Phytium	3.34655			-
Eukaryota.SAR.Stramenopiles.Peronosporomycetes.Phytium.Pythium	3.34655			-
Eukaryota.SAR.Stramenopiles.Peronosporomycetes.Phytium.Pythium.Pythium_cylindrosporum	2.40812			-
Eukaryota.SAR.Stramenopiles.Peronosporomycetes.Phytium.Pythium.Pythium_monospermum	3.29338			-
Eukaryota.SAR.Stramenopiles.Peronosporomycetes.Phytium.Pythium.Pythium_ostracodes	1.8876			-
Eukaryota.SAR.Stramenopiles.Peronosporomycetes.Phytophthora	2.90547			-
Eukaryota.SAR.Stramenopiles.Peronosporomycetes.Phytophthora.Halophytophthora	1.95226			-
Eukaryota.SAR.Stramenopiles.Peronosporomycetes.Phytophthora.Halophytophthora.Halophytophthora_elongata	1.95226			-
Eukaryota.SAR.Stramenopiles.Peronosporomycetes.Phytophthora.Phytophthora	2.87644			-
Eukaryota.SAR.Stramenopiles.Peronosporomycetes.Phytophthora.Phytophthora.Phytophthora_undulata	2.87644			-
Eukaryota.SAR.Stramenopiles.Peronosporomycetes.Pythium	3.16939			-
Eukaryota.SAR.Stramenopiles.Peronosporomycetes.Pythium.Oryza	2.31552			-
Eukaryota.SAR.Stramenopiles.Peronosporomycetes.Pythium.Oryza.Oryza_sativa_Indica_Group	2.31552			-
Eukaryota.SAR.Stramenopiles.Peronosporomycetes.Pythium.Pythium	3.16939			-
Eukaryota.SAR.Stramenopiles.Peronosporomycetes.Pythium.Pythium.Pythiaceae_sp_PHY2	2.62023	DEP_sewage	3.45012	0.0480222
Eukaryota.SAR.Stramenopiles.Peronosporomycetes.Pythium.Pythium.Pythium_aphanidermatum	3.13837			-
Eukaryota.SAR.Stramenopiles.Peronosporomycetes.Pythium.Pythium.Pythium_sp_P8207	2.48457			-
Eukaryota.SAR.Stramenopiles.Peronosporomycetes.Pythium.Pythium.Pythium_ultimum_DAOM_BR144	3.05662			-
Eukaryota.SAR.Stramenopiles.Peronosporomycetes.Saprolegnia	2.38891			-
Eukaryota.SAR.Stramenopiles.Peronosporomycetes.Saprolegnia.Saprolegnia	2.38891			-
Eukaryota.SAR.Stramenopiles.Peronosporomycetes.Saprolegnia.Saprolegnia.Saprolegnia_sp_SAP2	2.38891			-
Eukaryota.SAR.Stramenopiles.Phaeophyceae	2.81118			-
Eukaryota.SAR.Stramenopiles.Phaeophyceae.Ectocarpales	2.39556			-
Eukaryota.SAR.Stramenopiles.Phaeophyceae.Ectocarpales.Ectocarpus	2.39556			-
Eukaryota.SAR.Stramenopiles.Phaeophyceae.Ectocarpales.Ectocarpus.Ectocarpus_fasciculatus	2.39556			-
Eukaryota.SAR.Stramenopiles.Phaeophyceae.Fucales	2.60073			-
Eukaryota.SAR.Stramenopiles.Phaeophyceae.Fucales.Fucus	2.60073			-
Eukaryota.SAR.Stramenopiles.Phaeophyceae.Fucales.Fucus.Fucus_gardneri	2.60073			-
Eukaryota.SAR.Stramenopiles.PRA_24	2.10945			-
Eukaryota.SAR.Stramenopiles.PRA_24.Incertae_Sedis	2.10945			-
Eukaryota.SAR.Stramenopiles.PRA_24.Incertae_Sedis.Leukarachnion	2.10945			-
Eukaryota.SAR.Stramenopiles.PRA_24.Incertae_Sedis.Leukarachnion.Leukarachnion_sp_ATCC_PRA_24	2.10945			-
Eukaryota.SAR.Stramenopiles.Raphidophyceae	2.24814			-
Eukaryota.SAR.Stramenopiles.Raphidophyceae.Raphidophyceae	2.24814			-
Eukaryota.SAR.Stramenopiles.Raphidophyceae.Raphidophyceae.Vacuolaria	2.24814			-
Eukaryota.SAR.Stramenopiles.Raphidophyceae.Raphidophyceae.Vacuolaria.Vacuolaria_virescens	2.24814			-
Eukaryota.SAR.Stramenopiles.Synurales	2.99906			-
Eukaryota.SAR.Stramenopiles.Synurales.Synurales	2.99906			-
Eukaryota.SAR.Stramenopiles.Synurales.Synurales.Mallomonas	2.75278			-
Eukaryota.SAR.Stramenopiles.Synurales.Synurales.Mallomonas.Mallomonas_elongata	1.79253			-
Eukaryota.SAR.Stramenopiles.Synurales.Synurales.Mallomonas.Mallomonas_insignis	2.70237			-
Eukaryota.SAR.Stramenopiles.Synurales.Synurales.Synura	2.79368			-
Eukaryota.SAR.Stramenopiles.Synurales.Synurales.Synura.Synura_curtispina	2.79368			-
Eukaryota.SAR.Stramenopiles.Xanthophyceae	2.86862			-
Eukaryota.SAR.Stramenopiles.Xanthophyceae.Tribonematales	2.86862			-
Eukaryota.SAR.Stramenopiles.Xanthophyceae.Tribonematales.Chlorellidium	2.48063			-
Eukaryota.SAR.Stramenopiles.Xanthophyceae.Tribonematales.Chlorellidium.Chlorellidium_tetrabotrys	2.48063			-
Eukaryota.SAR.Stramenopiles.Xanthophyceae.Tribonematales.Heterococcus	2.64001			-
Eukaryota.SAR.Stramenopiles.Xanthophyceae.Tribonematales.Heterococcus.Xanthophyceae_sp_IX3	2.64001			-

## Sheet: V9 region
Table S2	Lefse results for both regions
Features	Logarithmic value of highest mean among all classes	Class (with highest mean)	Logarithmic LDA Score	p-value
Eukaryota.SAR.Stramenopiles.Diatomea.Bacillariophyceae.Peridinium.Peridinium_foliaceum_endosymbiont	3.54549			-
Eukaryota.Amoebozoa.Discosea.Flabellinia.Dactylopodida.Parvamoeba	2.59062			-
Eukaryota.Archaeplastida.Chloroplastida.Chlorophyta.Trebouxiophyceae.Friedmannia.Friedmannia_israeliensis	2.7778			-
Eukaryota.SAR.Alveolata.Ciliophora.Prostomatea.Prorodon.Prorodon_teres	3.10969			-
Eukaryota.Opisthokonta.Fungi.Chytridiomycota.Chytridiomycetes.Rhizophydium	2.08159			-
Eukaryota.Opisthokonta.Fungi.Ascomycota.Saccharomycetales.Candida.Candida_sorbophila	2.84097			-
Eukaryota.SAR.Stramenopiles.Labyrinthulomycetes.Thraustochytriaceae.Thraustochytriidae.Thraustochytriidae_sp_WO2007068997	2.40119			-
Eukaryota.SAR.Stramenopiles.Diatomea.Bacillariophyceae.Navicula.Navicula_perminuta	4.55876			-
Eukaryota.SAR.Alveolata.Ciliophora.Scuticociliatia.Parauronema.Parauronema_longum	2.67544			-
Eukaryota.SAR.Alveolata.Dinoflagellata.Gymnodiniphycidae.Woloszynskia.Woloszynskia_pascheri	2.46128			-
Eukaryota.SAR.Rhizaria.Cercozoa.Cercomonadidae.Thaumatomonadida.Thaumatomonadida_environmental_sample	2.88285			-
Eukaryota.Incertae_Sedis.Cryptophyta.Cryptophyceae.Kathablepharidae.Roombia.Roombia_truncata	2.54215			-
Eukaryota.SAR.Stramenopiles.Diatomea.Bacillariophyceae.Craticula.Craticula_cuspidata	2.64702			-
Eukaryota.SAR.Rhizaria.Cercozoa.Silicofilosea.Trinema	4.28526			-
Eukaryota.SAR.Stramenopiles.Diatomea.Fragilariales.Fragilaria	0.925188			-
Eukaryota.Opisthokonta.Fungi.Chytridiomycota.Chytridiomycetes.Kappamyces.Kappamyces_laurelensis	2.1844			-
Eukaryota.Opisthokonta.Fungi.Mucoromycotina.Mucorales.Pilaira.Pilaira_anomala	2.60189			-
Eukaryota.SAR.Alveolata.Ciliophora.Hymenostomatia.Tetrahymena.Tetrahymena_canadensis	2.3944			-
Eukaryota.SAR.Stramenopiles.Xanthophyceae.Tribonematales.Chlorellidium.Chlorellidium_tetrabotrys	2.72629			-
Eukaryota.SAR.Alveolata.Ciliophora.Peritrichia.Epicarchesium	2.05458			-
Eukaryota.Opisthokonta.Fungi.Basidiomycota.Agaricomycotina.Sirobasidium.Sirobasidium_magnum	2.7905			-
Eukaryota.SAR.Stramenopiles.Chrysophyceae.Chrysamoebidales	1.66021			-
Eukaryota.SAR.Alveolata.Ciliophora.Spirotrichea.Onychodromus.Onychodromus_grandis	4.71325			-
Eukaryota.SAR.Stramenopiles.Diatomea.Bacillariophyceae.Gyrosigma.Gyrosigma_acuminatum	3.5956			-
Eukaryota.SAR.Alveolata.Ciliophora.Phyllopharyngea.Dysteria	2.89853			-
Eukaryota.Incertae_Sedis.Incertae_Sedis.Ancyromonadida.Ancyromonadida	2.10483			-
Eukaryota.SAR.Rhizaria.Cercozoa.Silicofilosea.Thaumatomonadida	3.69927			-
Eukaryota.Excavata.Discoba.Heterolobosea.Tetramitia.Tetramitus.Tetramitus_rostratus	2.38379			-
Eukaryota.SAR.Stramenopiles.Eustigmatales.Incertae_Sedis.Eustigmatos	3.08854			-
Eukaryota.Opisthokonta.Fungi.Ascomycota.Saccharomycetales	3.82571			-
Eukaryota.SAR.Alveolata.Ciliophora.Litostomatea.Entodinium	3.05028			-
Eukaryota.SAR.Stramenopiles.Diatomea.Bacillariophyceae.Amphora	4.40254			-
Eukaryota.SAR.Alveolata.Ciliophora.Nassophorea.Leptopharynx.Leptopharynx_costatus	2.3841			-
Eukaryota.SAR.Alveolata.Protalveolata.Syndiniales.Syndiniales_Group_II.marine_metagenome	2.91131			-
Eukaryota.Archaeplastida.Chloroplastida.Chlorophyta.Chlorophyceae.Amb_18S_422.Dicksoniaceae_environmental_sample	3.31785			-
Eukaryota.SAR.Alveolata.Ciliophora.Spirotrichea.Uroleptus.Uroleptus_gallina	2.8921			-
Eukaryota.Excavata.Discoba.Kinetoplastea.Neobodonida.Dimastigella	2.71568			-
Eukaryota.SAR.Rhizaria.Cercozoa.Cercomonadidae.Cercomonas.Cercomonas_sp_ATCC_PRA_21	3.89201	Soil	3.58351	3.06749e-09
Eukaryota.Incertae_Sedis.Cryptophyta.Cryptophyceae.Goniomonas.Goniomonas.Goniomonas_sp_SH_3	2.33009			-
Eukaryota.Incertae_Sedis.Haptophyta.Prymnesiophyceae	2.40531			-
Eukaryota.SAR.Alveolata.Ciliophora.Platyophryida.Platyophrya.Platyophrya_vorax	2.74389			-
Eukaryota.SAR.Stramenopiles.PRA_24.Incertae_Sedis	2.16551			-
Eukaryota.Amoebozoa.Discosea.Flabellinia.Vannellida.Protosteliopsis.Protosteliopsis_fimicola	1.78701			-
Eukaryota.Amoebozoa.Discosea.Flabellinia.Vannellida.Platyamoeba.Platyamoeba_sp_strain_PMCH_II	3.25383	Private_sewage	3.52968	3.00787e-06
Eukaryota.Amoebozoa.Discosea.Flabellinia.Dactylopodida.Parvamoeba.Parvamoeba_rugata	2.59062			-
Eukaryota.SAR.Alveolata.Dinoflagellata.Peridiniphycidae.Protoperidinium	3.12772			-
Eukaryota.Incertae_Sedis.Incertae_Sedis.Incertae_Sedis.Incertae_Sedis.RT5iin25	4.49169	Private_sewage	4.1401	1.26959e-05
Eukaryota.SAR.Alveolata.Ciliophora.Spirotrichea.Pseudourostyla.Pseudourostyla_franzi	2.49481			-
Eukaryota.SAR.Stramenopiles.Chrysophyceae.Chromulinales.Spumella_like.Spumella_like_flagellate_JBAF35	3.17342			-
Eukaryota.SAR.Rhizaria.Cercozoa.Silicofilosea.Pseudocorythion.Pseudocorythion_acutum	2.27123			-
Eukaryota.SAR.Stramenopiles.Diatomea.Bacillariophyceae.Amphora.Amphora_montana	2.97309			-
Eukaryota.SAR.Stramenopiles.Opalinata	3.58123	DEP_sewage	3.2972	1.40673e-06
Eukaryota.Opisthokonta.Fungi.Entomophthoromycotina.Entomophthoraceae.Entomophaga	2.70158			-
Eukaryota.Amoebozoa.Schizoplasmodiida	3.50825	Soil	3.26862	4.76479e-10
Eukaryota.SAR.Alveolata.Ciliophora.Spirotrichea.invertebrate_environmental_sample	4.43323			-
Eukaryota.Opisthokonta.Fungi.Chytridiomycota.Incertae_Sedis.Incertae_Sedis.uncultured_Chytridiomycota	2.35317			-
Eukaryota.SAR.Rhizaria.Cercozoa.Silicofilosea.Cyphoderia.Cyphoderia_ampulla	2.7629			-
Eukaryota.Opisthokonta.Fungi.Blastocladiomycota.Blastocladiaceae.Allomyces.Allomyces_macrogynus	4.60819	Sediment	4.31592	3.04607e-07
Eukaryota.SAR.Stramenopiles.Chrysophyceae.P3445.P3445.Chrysophyceae_sp_EK_2010a	2.8639			-
Eukaryota.SAR.Alveolata.Ciliophora.Phyllopharyngea.Colepidae.Colepidae_environmental_sample	3.48316			-
Eukaryota.SAR.Stramenopiles.Chrysophyceae.Chromulinales.Chrysamoeba.Chrysamoeba_pyrenoidifera	4.49555			-
Eukaryota.SAR.Alveolata.Ciliophora.Armophorea.Nyctotheroides	1.50007			-
Eukaryota.SAR.Stramenopiles.Peronosporomycetes.Incertae_Sedis.Lagenidium.Lagenidium_giganteum	3.41444			-
Eukaryota.Opisthokonta.Holozoa.Choanomonada.Craspedida.Salpingoeca.Salpingoeca_sp_ATCC_50153	1.73218			-
Eukaryota.SAR.Alveolata.Ciliophora.Litostomatea.Didinium.Didinium_nasutum	2.50105			-
Eukaryota.SAR.Alveolata.Ciliophora.Spirotrichea.Aspidisca	3.54183			-
Eukaryota.SAR.Alveolata.Apicomplexa.Novel_Apicomplexa_Class_1.uncultured_eukaryote	2.90557			-
Eukaryota.SAR.Alveolata.Ciliophora.Heterotrichea.Condylostoma.Condylostoma_sp_1_CXR08040802	3.12493			-
Eukaryota.SAR.Alveolata.Apicomplexa.Sarcocystis.Toxoplasma	2.44725			-
Eukaryota.SAR.Rhizaria.Cercozoa.Cercomonadidae.Cercomonas.uncultured_freshwater_cercozoan	2.81142			-
Eukaryota.SAR.Stramenopiles.PRA_24.Incertae_Sedis.Leukarachnion	2.16551			-
Eukaryota.SAR.Rhizaria.Cercozoa.Silicofilosea.Cercozoa	3.15125			-
Eukaryota.Amoebozoa.Tubulinea.Euamoebida.Hartmannellidae.Hartmannella.Hartmannella_vermiformis	2.98439	Soil	3.22598	3.39168e-06
Eukaryota.Amoebozoa.Cavosteliida.Incertae_Sedis.MPE1_14	2.37989			-
Eukaryota.SAR.Alveolata.Ciliophora.Litostomatea.Diplodinium	3.13378			-
Eukaryota.Opisthokonta.Fungi.Basidiomycota.Agaricomycotina.Derxomyces	3.1569			-
Eukaryota.Amoebozoa.Discosea.Flabellinia.Dactylopodida.A1WVB.uncultured_amoeba	3.68247			-
Eukaryota.SAR.Alveolata.Ciliophora.Colpodida.Bardeliella.Bardeliella_pulchra	2.60731			-
Eukaryota.SAR.Alveolata.Ciliophora.Litostomatea.Epiphyllum	2.75228			-
Eukaryota.SAR.Rhizaria.Cercozoa.Glissomonadida.Cercozoa.Cercozoa_sp_ATCC_PRA130	3.38313			-
Eukaryota.SAR.Rhizaria.Cercozoa.Silicofilosea.Paulinella	2.51402			-
Eukaryota.SAR.Alveolata.Ciliophora.Phyllopharyngea.Acineta.Acineta_compressa	3.6526			-
Eukaryota.Archaeplastida.Chloroplastida.Chlorophyta.Chlorophyceae.Ettlia.Ettlia_texensis	3.61519			-
Eukaryota.SAR.Alveolata.Apicomplexa.Colpodellidae.Colpodellidae	2.53918			-
Eukaryota.Amoebozoa.Incertae_Sedis.Incertae_Sedis.Incertae_Sedis.LKM74.uncultured_eukaryote	2.53061	Soil	3.15217	4.54438e-05
Eukaryota.Excavata.Metamonada.Preaxostyla	1.30108			-
Eukaryota.SAR.Stramenopiles.Diatomea.Bacillariophyceae.Diatoma.Diatoma_cf_tenuis	3.21907			-
Eukaryota.SAR.Alveolata.Apicomplexa.Neogregarinorida.Mattesia	2.57088			-
Eukaryota.Incertae_Sedis.Cryptophyta.Cryptophyceae.Goniomonas.Goniomonas	3.39946			-
Eukaryota.SAR.Alveolata.Dinoflagellata.Gymnodiniphycidae.Karlodinium	3.10974			-
Eukaryota.SAR.Stramenopiles.Dictyochophyceae	3.28387			-
Eukaryota.SAR.Alveolata.Ciliophora.Phyllopharyngea.Cyrtophoria.uncultured_eukaryote	3.99232			-
Eukaryota.Excavata.Metamonada.Parabasalia.Trichomonadea.Pseudotrichomonas	0			-
Eukaryota.SAR.Stramenopiles.Bicosoecida.Bicosoecida	3.22124			-
Eukaryota.Opisthokonta.Fungi.Basidiomycota.Agaricomycotina.Asterotremella.Asterotremella_humicola	1.94801			-
Eukaryota.Opisthokonta.Fungi.Archaeorhizomyces.Archaeorhizomyces.Archaeorhizomyces	3.90019			-
Eukaryota.SAR.Alveolata.Ciliophora.Spirotrichea.Strombidium.Strombidium_sp_SNB99_2	2.07759			-
Eukaryota.Amoebozoa.Cavosteliida.Incertae_Sedis.MPE1_14.Gephyramoeba	2.37989			-
Eukaryota.SAR.Alveolata.Ciliophora.Litostomatea.Balantidion.Balantidion_pellucidum	2.4922			-
Eukaryota.SAR.Alveolata.Ciliophora.Spirotrichea.Anteholosticha.Anteholosticha_sp_SNK_2010	3.60734	Soil	3.31778	2.23142e-09
Eukaryota.Opisthokonta.Fungi.Ascomycota.Saccharomycetales.Candida.Candida_galacta	2.59504			-
Eukaryota.Opisthokonta.Fungi.Ascomycota.Saccharomycetales.Candida.Candida_etchellsii	1.03765			-
Eukaryota.SAR.Stramenopiles.Labyrinthulomycetes.D2P04F01.Oblongichytrium	2.57468			-
Eukaryota.SAR.Rhizaria.Cercozoa.Silicofilosea.Trachelocorythion	2.21748			-
Eukaryota.Amoebozoa.Discosea.Longamoebia.Centramoebida.Acanthamoeba.Acanthamoeba_sp_UWET39	2.45189			-
Eukaryota.SAR.Rhizaria.Cercozoa.Glissomonadida.Thaumatomonadida.Thaumatomonadida_environmental_sample	3.52525			-
Eukaryota.SAR.Alveolata.Dinoflagellata.Gymnodiniphycidae.Karenia	3.53603			-
Eukaryota.SAR.Stramenopiles.Peronosporomycetes.Incertae_Sedis.Lagenidium	3.41444			-
Eukaryota.SAR.Stramenopiles.Hyphochytriales.Rhizidiomycetaceae.Rhizidiomyces	2.46295			-
Eukaryota.Opisthokonta.Fungi.Chytridiomycota.Incertae_Sedis.Incertae_Sedis	2.35317			-
Eukaryota.Opisthokonta.Fungi.Ascomycota.Saccharomycetales.Saccharomyces	2.99073			-
Eukaryota.SAR.Alveolata.Ciliophora.Heterotrichea.Peritromus.Peritromus_kahli	3.02853			-
Eukaryota.Archaeplastida.Chloroplastida.Chlorophyta.Ulvophyceae.Rhizoclonium.Rhizoclonium_sp_LB1523	2.13984			-
Eukaryota.SAR.Alveolata.Dinoflagellata.Gymnodiniphycidae.Gymnodinium_clade.Gymnodiniaceae_sp_Shiwha_Bay_2009	2.12242			-
Eukaryota.SAR.Alveolata.Ciliophora.Cyrtolophosidida.Pseudocyrtolophosis.Pseudocyrtolophosis_alpestris	2.90402			-
Eukaryota.Opisthokonta.Fungi.Ascomycota.Saccharomycetales.Pichia.Pichia_kudriavzevii	2.22318			-
Eukaryota.Archaeplastida.Chloroplastida.Chlorophyta.Chlorophyceae.Pseudomuriella.Pseudomuriella_aurantiaca	2.7356			-
Eukaryota.SAR.Alveolata.Ciliophora.Spirotrichea.Oxytricha.Oxytricha_sp_Oc_L1	2.81746			-
Eukaryota.SAR.Rhizaria.Cercozoa.Endomyxa	4.55169	Soil	4.24669	6.90481e-09
Eukaryota.SAR.Stramenopiles.Diatomea.Mediophyceae.Skeletonema.Skeletonema_ardens	3.02915			-
Eukaryota.Excavata.Discoba.Kinetoplastea.Neobodonida.Neobodo.Neobodo_saliens	3.42737			-
Eukaryota.SAR.Alveolata.Ciliophora.Spirotrichea.Uroleptus	3.8865			-
Eukaryota.Archaeplastida.Chloroplastida.Chlorophyta.Chlorophyceae.Pleurastrum.Pleurastrum_insigne	2.45621			-
Eukaryota.Archaeplastida.Chloroplastida.Chlorophyta.Ulvophyceae.Desmochloris	2.21094			-
Eukaryota.Excavata.Discoba.Kinetoplastea.Prokinetoplastina.Ichthyobodo.Ichthyobodo_necator	2.53483			-
Eukaryota.Excavata.Metamonada.Parabasalia.Trichomonadea.Ditrichomonas.Ditrichomonas_honigbergii	4.67874			-
Eukaryota.SAR.Alveolata.Protalveolata.Syndiniales	3.59148			-
Eukaryota.Excavata.Discoba.Heterolobosea.Tetramitia.Tetramitus	3.69018	Soil	3.3858	0.00121279
Eukaryota.Opisthokonta.Fungi.Kickxellomycotina.Kickxellaceae	3.51322			-
Eukaryota.Excavata.Metamonada.Parabasalia.Tritrichomonadea	4.30124	DEP_sewage	3.9958	1.98094e-08
Eukaryota.Opisthokonta.Fungi.Ascomycota.Saccharomycetales.Komagataella	0			-
Eukaryota.SAR.Alveolata.Ciliophora.Litostomatea.Lacrymaria.Lacrymaria_marina	3.20849			-
Eukaryota.SAR.Alveolata.Ciliophora.Colpodida.Bresslaua	3.77745			-
Eukaryota.Archaeplastida.Chloroplastida.Chlorophyta	4.4062	Soil	4.10254	9.24048e-10
Eukaryota.Incertae_Sedis.Cryptophyta.Cryptophyceae.Cryptomonadales.Storeatula	1.60399			-
Eukaryota.SAR.Stramenopiles.Diatomea.Bacillariophyceae.Cymbella.Cymbella_acutea	3.67843			-
Eukaryota.Opisthokonta.Fungi.Mucoromycotina.Mucorales	5.1509	Soil	4.84178	3.18814e-08
Eukaryota.SAR.Alveolata.Dinoflagellata.Peridiniphycidae.Stoeckeria.Stoeckeria_sp_SSMS0806	2.53572			-
Eukaryota.SAR.Stramenopiles.Diatomea.Bacillariophyceae.Eolimna.Eolimna_minima	3.71909	Sediment	3.47442	7.85506e-07
Eukaryota.SAR.Rhizaria.Cercozoa.Silicofilosea.Nudifila.Nudifila_producta	2.66947			-
Eukaryota.SAR.Alveolata.Ciliophora.Spirotrichea.Pseudourostyla	2.49481			-
Eukaryota.Incertae_Sedis.Incertae_Sedis.Ancyromonadida	2.10483			-
Eukaryota.Excavata.Discoba.Euglenida.Heteronematina.Petalomonas.uncultured_Sphenomonadales	3.83385	Sediment	3.56345	5.42056e-11
Eukaryota.SAR.Rhizaria.Cercozoa.Thecofilosea.Rhogostoma.invertebrate_environmental_sample	4.68457			-
Eukaryota.Opisthokonta.Holozoa.Choanomonada.Craspedida.Monosiga.Monosiga_ovata	3.08795	Soil	3.05611	7.75943e-07
Eukaryota.Opisthokonta.Fungi.Entomophthoromycotina.Entomophthoraceae	3.60463	Soil	3.33861	2.03103e-08
Eukaryota.Opisthokonta.Fungi.Chytridiomycota.Chytridiomycetes.Entophlyctis	2.81391			-
Eukaryota.SAR.Stramenopiles.Diatomea.Bacillariophyceae.Fragilaria	2.49094			-
Eukaryota.SAR.Rhizaria.Cercozoa.Silicofilosea.Trinema.Trinema_lineare	3.99782			-
Eukaryota.Excavata.Metamonada.Parabasalia.Tritrichomonadea.Tritrichomonas	4.29225	DEP_sewage	3.98627	1.63816e-08
Eukaryota.SAR.Rhizaria.Cercozoa.Glissomonadida	4.03982			-
Eukaryota.SAR.Rhizaria.Cercozoa.Glissomonadida.Bodomorpha.Bodomorpha_sp_HFCC57	3.35131	Soil	3.17031	2.33613e-09
Eukaryota.SAR.Stramenopiles.Labyrinthulomycetes.Thraustochytriaceae.Labyrinthuloides	2.35233			-
Eukaryota.SAR.Alveolata.Ciliophora.Phyllopharyngea.Prodiscophrya.Prodiscophrya_sp_OOS_2003	2.57275			-
Eukaryota.SAR.Alveolata.Ciliophora.Peritrichia.Zoothamnium	4.20436			-
Eukaryota.SAR.Alveolata.Ciliophora.Plagiopylea.Trimyema	2.47138			-
Eukaryota.SAR.Stramenopiles.Peronosporomycetes.Incertae_Sedis.Achlya.Achlya_apiculata	0			-
Eukaryota.SAR.Stramenopiles.Diatomea.Bacillariophyceae.Cymbella.Cymbella_calida	2.96923			-
Eukaryota.Excavata.Discoba	5.29915	DEP_sewage	4.97426	1.64469e-08
Eukaryota.SAR.Stramenopiles.Peronosporomycetes.Incertae_Sedis.Atkinsiella	2.77684			-
Eukaryota.Archaeplastida.Chloroplastida.Chlorophyta.Chlorophyceae.Polytoma.Polytoma_ellipticum	2.04353			-
Eukaryota.SAR.Stramenopiles.Chrysophyceae.Chromulinales.Spumella_like.Spumella_like_flagellate_JBM09	3.90246			-
Eukaryota.SAR.Stramenopiles.Labyrinthulomycetes.Thraustochytriaceae.Thraustochytriidae	2.55922			-
Eukaryota.SAR.Rhizaria.Cercozoa.Incertae_Sedis.Novel_Clade_Gran_3.uncultured_eukaryote	1.56644			-
Eukaryota.Excavata.Discoba.Heterolobosea.Tetramitia.Psalteriomonas.Psalteriomonas_lanterna	2.51383			-
Eukaryota.Amoebozoa.Discosea.Longamoebia.Dermamoebida.Dermamoeba	2.58585			-
Eukaryota.Amoebozoa.Tubulinea.Incertae_Sedis	2.86553			-
Eukaryota.SAR.Stramenopiles.Peronosporomycetes.Saprolegnia.Saprolegnia.Saprolegnia_sp_THMK0306	2.59604			-
Eukaryota.SAR.Stramenopiles.Diatomea.Fragilariales.Staurosira	4.01688			-
Eukaryota.Opisthokonta.Fungi.Ascomycota.Saccharomycetales.Candida.Candida_pararugosa	2.07957			-
Eukaryota.Opisthokonta.Fungi.Ascomycota.Saccharomycetales.Candida.Candida_glabrata	1.10293			-
Eukaryota.Amoebozoa.Tubulinea.Arcellinida.Arcellina.Arcella	1.47107			-
Eukaryota.SAR.Alveolata.Ciliophora.Colpodida.Colpoda	3.99567	Soil	3.70539	1.2207e-09
Eukaryota.SAR.Alveolata.Ciliophora.Litostomatea.Arcuospathidium.Arcuospathidium_muscorum	3.60967			-
Eukaryota.Archaeplastida.Chloroplastida.Chlorophyta.Chlorophyceae.Dysmorphococcus.Dysmorphococcus_globosus	2.64422			-
Eukaryota.SAR.Stramenopiles.Diatomea.Fragilariales.Tabularia	2.6562			-
Eukaryota.SAR.Stramenopiles.Chrysophyceae.Ochromonadales.Ochromonas.Ochromonas_vasocystis	0			-
Eukaryota.SAR.Alveolata.Dinoflagellata.Prorocentrales.Prorocentrum.Prorocentrum_emarginatum	3.21483			-
Eukaryota.SAR.Stramenopiles.Diatomea.Bacillariophyceae.Cocconeis.Cocconeis_cf_molesta	2.67241			-
Eukaryota.Amoebozoa.Gracilipodida.Variosea.Varipodida.Flamella.Flamella_fluviatilis	2.81416			-
Eukaryota.SAR.Alveolata.Ciliophora.Litostomatea.Dileptus	3.88636			-
Eukaryota.SAR.Alveolata.Apicomplexa.Colpodella.Colpodella.Colpodella_sp_ATCC50594	1.71273			-
Eukaryota.SAR.Stramenopiles.Chrysophyceae.Ochromonadales.Spumella_like	5.91507			-
Eukaryota.SAR.Stramenopiles.Diatomea.Bacillariophyceae.Bacillariophyta.Bacillariophyta_sp_MBIC10816	3.68833			-
Eukaryota.SAR.Alveolata.Dinoflagellata.Gymnodiniphycidae.Cochlodinium.Cochlodinium_polykrikoides	3.13743			-
Eukaryota.Opisthokonta.Fungi.Entomophthoromycotina.Entomophthoraceae.Basidiobolus.Basidiobolus_ranarum	3.23286			-
Eukaryota.SAR.Stramenopiles.Diatomea.Mediophyceae.Minidiscus	3.28273			-
Eukaryota.Archaeplastida.Chloroplastida.Chlorophyta.Chlorophyceae.Chlamydomonas.Chlamydomonas_reinhardtii	2.55107			-
Eukaryota.Opisthokonta.Holozoa.Choanomonada.Craspedida.Monosiga.Monosiga_brevicollis	2.75204			-
Eukaryota.SAR.Stramenopiles.Peronosporomycetes.Pythium.Pythium.Pythium_ultimum_DAOM_BR144	2.57042			-
Eukaryota.Opisthokonta.Fungi.Chytridiomycota.Incertae_Sedis.Olpidium.Olpidium_brassicae	2.95339			-
Eukaryota.SAR.Rhizaria.Cercozoa.Silicofilosea	4.61528	Soil	4.34189	7.49078e-10
Eukaryota.Archaeplastida.Glaucophyta.Glaucophyta.Glaucophyta	2.51413			-
Eukaryota.SAR.Stramenopiles.Opalinata.Incertae_Sedis.Blastocystis.Blastocystis_sp	2.99517			-
Eukaryota.Incertae_Sedis.Centrohelida.Centrohelizoa	4.14596	Soil	3.84479	5.41397e-08
Eukaryota.Opisthokonta.Fungi.Basidiomycota.Agaricomycotina.Dacrymyces.Dacrymyces_chrysospermus	3.42194			-
Eukaryota.SAR.Alveolata.Ciliophora.Spirotrichea.Sterkiella	3.27563			-
Eukaryota.Opisthokonta.Fungi.Blastocladiomycota.Blastocladiaceae.Catenophlyctis.Catenophlyctis_variabilis	4.11269			-
Eukaryota.Archaeplastida.Chloroplastida.Chlorophyta.Trebouxiophyceae.Chlorella	2.39795			-
Eukaryota.Excavata.Discoba.Kinetoplastea.Trypanosomatida.Trypanosoma.Trypanosoma_sp_1120	0.0749024			-
Eukaryota.SAR.Stramenopiles.Incertae_Sedis.Incertae_Sedis.Aurearena	2.23994			-
Eukaryota.SAR.Rhizaria.Cercozoa.Silicofilosea.p15D09	2.5093			-
Eukaryota.SAR.Alveolata.Dinoflagellata.Peridiniphycidae.Gonyaulax	2.22868			-
Eukaryota.SAR.Rhizaria.Cercozoa.Endomyxa.Polymyxa	4.43302	Soil	4.12829	7.3405e-10
Eukaryota.Amoebozoa.Discosea.Flabellinia.Dactylopodida.Pseudoparamoeba	2.15049			-
Eukaryota.Incertae_Sedis.Centrohelida.Centrohelizoa.Acanthocystidae.Pterocystis.Pterocystis_sp_JJP_2003	3.54269	Soil	3.42826	9.66466e-08
Eukaryota.SAR.Alveolata.Ciliophora.Scuticociliatia.Miamiensis	2.80416			-
Eukaryota.Excavata.Metamonada.Parabasalia.Trichomonadea	5.03667			-
Eukaryota.SAR.Stramenopiles.Diatomea.Bacillariophyceae.Haslea.Haslea_spicula	4.23144			-
Eukaryota.SAR.Rhizaria.Cercozoa.Silicofilosea.Cercozoa.Cercozoa_sp_CC_2009b	2.11986			-
Eukaryota.SAR.Rhizaria.Cercozoa.Silicofilosea.Cercozoa.Cercozoa_sp_CC_2009e	1.94594			-
Eukaryota.Excavata.Discoba.Kinetoplastea.Neobodonida.Rhynchomonas	4.29355			-
Eukaryota.SAR.Stramenopiles.Diatomea.Fragilariales.Plagiostriata	2.49486			-
Eukaryota.Amoebozoa.Tubulinea.Leptomyxida.Flabellula	2.48661			-
Eukaryota.SAR.Alveolata.Ciliophora.Peniculia.Paramecium.Paramecium_sp_BR3	4.11215			-
Eukaryota.SAR.Alveolata.Dinoflagellata.Peridiniphycidae.Pfiesteria.Pfiesteria_sp_B112456	3.77301			-
Eukaryota.SAR.Alveolata.Dinoflagellata.Dinophysiales.Dinophysis.Dinophysis_miles	2.59301			-
Eukaryota.SAR.Rhizaria.Cercozoa.Endomyxa.Theratromyxa.Theratromyxa_weberi	3.04226			-
Eukaryota.SAR.Stramenopiles.Diatomea.Bacillariophyceae.Bacillariophyta.Bacillariophyta_sp_MBIC10102	2.98932			-
Eukaryota.SAR.Stramenopiles.Diatomea.Melosirids.Paralia	3.40076			-
Eukaryota.Opisthokonta.Fungi.Basidiomycota.Agaricomycotina.Hannaella	2.1688			-
Eukaryota.SAR.Stramenopiles.Diatomea.Bacillariophyceae.Diatoma.Diatoma_vulgare_var_linearis	4.15537			-
Eukaryota.SAR.Alveolata.Dinoflagellata.Gymnodiniphycidae.Takayama	0.583722			-
Eukaryota.Excavata.Discoba.Kinetoplastea.Neobodonida.Bodonidae.Bodonidae_sp_Auckland	2.38004			-
Eukaryota.SAR.Alveolata.Ciliophora.Bursariomorphida	2.7146			-
Eukaryota.Amoebozoa.Incertae_Sedis.Incertae_Sedis.Incertae_Sedis	2.53061	Soil	3.19307	4.54438e-05
Eukaryota.Excavata.Discoba.Heterolobosea.Tetramitia.Tetramitus.Tetramitus_thorntoni	3.64056			-
Eukaryota.SAR.Rhizaria.Cercozoa.Cercomonadidae.Cavernomonas.Cavernomonas_mira	3.74843	Soil	3.53246	3.20987e-09
Eukaryota.SAR.Stramenopiles.Chrysophyceae.Chromulinales.Spumella_like.Spumella_like_flagellate_JBC31	5.51518	Private_sewage	5.20559	1.95615e-08
Eukaryota.SAR.Alveolata.Ciliophora.Plagiopylea.Epalxella.Epalxella_antiquorum	2.4701			-
Eukaryota.Opisthokonta.Fungi.Ascomycota.Saccharomycetales.Geotrichum.Geotrichum_cucujoidarum	2.8034			-
Eukaryota.SAR.Stramenopiles.Diatomea.Bacillariophyceae.Amphora.Amphora_sp_PP_2011	3.59479			-
Eukaryota.SAR.Alveolata.Ciliophora.Astomatia.Metaracoelophrya.Metaracoelophrya_sp_2_MCSK_2011	3.68253			-
Eukaryota.SAR.Alveolata.Ciliophora.Peniculia.Paramecium.Paramecium_nephridiatum	2.0009			-
Eukaryota.Archaeplastida.Chloroplastida.Chlorophyta.Chlorophyceae.Scenedesmaceae	2.22916			-
Eukaryota.SAR.Alveolata.Protalveolata.Colpodellida	2.98542	Sediment	3.07349	1.31917e-07
Eukaryota.SAR.Alveolata.Dinoflagellata.Dinophysiales.Phalacroma.Phalacroma_rapa	2.7931			-
Eukaryota.SAR.Stramenopiles.Incertae_Sedis.Incertae_Sedis.Aurearena.Aurearena_cruciata	2.23994			-
Eukaryota.SAR.Stramenopiles.Chrysophyceae.Chromulinales.Chromulina	2.43411			-
Eukaryota.Archaeplastida.Chloroplastida.Chlorophyta.Chlorodendrales.Tetraselmis.Tetraselmis_cordiformis	2.37687			-
Eukaryota.Amoebozoa.Discosea.Longamoebia.Dermamoebida.Mayorella	3.61243			-
Eukaryota.SAR.Rhizaria.Cercozoa.Cercomonadidae.Cercomonas.uncultured_cercomonad	2.90994			-
Eukaryota.SAR.Stramenopiles.Chrysophyceae.Chromulinales.Spumella_like.Spumella_like_flagellate_JBM19	2.22204			-
Eukaryota.Amoebozoa.Discosea.Longamoebia.Centramoebida.Acanthamoeba.Acanthamoeba_sp_KA_MSG27	2.18891			-
Eukaryota.SAR.Alveolata.Ciliophora.Spirotrichea.Diaxonella	2.44			-
Eukaryota.Opisthokonta.Fungi.Mucoromycotina.Mucorales.Mucorales	5.03229	Soil	4.72575	6.55399e-11
Eukaryota.SAR.Stramenopiles.Hyphochytriales.Incertae_Sedis	3.75945	Soil	3.47712	2.15477e-05
Eukaryota.SAR.Alveolata.Ciliophora.Cyrtolophosidida.Prorodontidae	3.1243			-
Eukaryota.Opisthokonta.Fungi.Basidiomycota.Agaricomycotina.Trichosporon	4.14845	Soil	3.88032	1.37362e-05
Eukaryota.SAR.Rhizaria.Cercozoa.Silicofilosea.Cyphoderia	2.7629			-
Eukaryota.Opisthokonta.Fungi.Chytridiomycota.Chytridiomycetes.Lobulomyces	2.47748			-
Eukaryota.SAR.Stramenopiles.Diatomea.Bacillariophyceae.Hippodonta.Hippodonta_capitata	2.73046			-
Eukaryota.SAR.Stramenopiles.Diatomea.Bacillariophyceae.Navicula.Navicula_radiosa	5.0974			-
Eukaryota.SAR.Rhizaria.Cercozoa.Silicofilosea.Gyromitus.Gyromitus_sp_HFCC94	2.90283			-
Eukaryota.Excavata.Discoba.Kinetoplastea.Trypanosomatida.Trypanosoma.Trypanosoma_sp_610	2.60511			-
Eukaryota.Incertae_Sedis.Incertae_Sedis.Incertae_Sedis.Incertae_Sedis.RT5iin25.uncultured_eukaryote	1.79781			-
Eukaryota.SAR.Rhizaria.Cercozoa.Clathrulinidae.Hedriocystis.uncultured_eukaryote	2.64447			-
Eukaryota.SAR.Alveolata.Ciliophora.Colpodida.Maryna.Maryna_ovata	3.29387	Soil	3.20507	1.12288e-10
Eukaryota.SAR.Stramenopiles.Diatomea.Bacillariophyceae.Placoneis	3.18434			-
Eukaryota.SAR.Stramenopiles.Chrysophyceae.Ochromonadales.Ochromonas.Ochromonas_villosa	2.53051			-
Eukaryota.Opisthokonta.Fungi.Ascomycota.Saccharomycetales.Candida.Candida_tropicalis	1.96865			-
Eukaryota.SAR.Alveolata.Ciliophora.Hymenostomatia.Tetrahymena.Tetrahymena_patula	1.08798			-
Eukaryota.SAR.Alveolata.Dinoflagellata.Gymnodiniphycidae.Symbiodinium.Symbiodinium_sp	1.57167			-
Eukaryota.Excavata.Discoba.Kinetoplastea.Parabodonida.Parabodo	5.24982	DEP_sewage	4.92779	1.02999e-10
Eukaryota.SAR.Alveolata.Ciliophora.Phyllopharyngea.Hartmannula.Hartmannula_derouxi	0			-
Eukaryota.SAR.Alveolata.Ciliophora.Peritrichia.Zoothamnium.Zoothamnium_alternans	2.48962			-
Eukaryota.SAR.Stramenopiles.Peronosporomycetes.Incertae_Sedis.Eurychasma	1.973			-
Eukaryota.Amoebozoa.Gracilipodida.Variosea.Varipodida.LEMD267.uncultured_eukaryote	2.81156			-
Eukaryota.SAR.Stramenopiles.Phaeophyceae	2.96872			-
Eukaryota.Amoebozoa.Gracilipodida.Variosea.Varipodida.Flamella.Flamella_balnearia	2.99081			-
Eukaryota.SAR.Stramenopiles.Peronosporomycetes.Incertae_Sedis.Achlya.Achlya_bisexualis	3.00478			-
Eukaryota.SAR.Rhizaria.Cercozoa.Glissomonadida.Metopion_like.Metopion_like_sp_SA	3.15816			-
Eukaryota.Archaeplastida.Chloroplastida.Chlorophyta.Trebouxiophyceae.Choricystis	3.4611			-
Eukaryota.SAR.Rhizaria.Cercozoa.Endomyxa.uncultured	2.39382			-
Eukaryota.SAR.Rhizaria.Cercozoa.Glissomonadida.Proleptomonas.Proleptomonas_faecicola	2.76396	Soil	3.6867	8.02601e-11
Eukaryota.SAR.Stramenopiles.Peronosporomycetes.Pythium.Pythium.Pythium_aphanidermatum	0.632279			-
Eukaryota.SAR.Alveolata.Ciliophora.Peritrichia.Pseudovorticella.Pseudovorticella_sinensis	3.4885			-
Eukaryota.Excavata.Discoba.Kinetoplastea.Eubodonida.Bodo	4.13631			-
Eukaryota.Amoebozoa.Tubulinea.Arcellinida.Arcellina	1.47107			-
Eukaryota.SAR.Rhizaria.Cercozoa.Gymnophrys.Cercomonas.Cercomonas_clavideferens	3.97462			-
Eukaryota.SAR.Rhizaria.Cercozoa.Glissomonadida.Thaumatomonadida	3.52525			-
Eukaryota.Opisthokonta.Fungi.Entomophthoromycotina.Entomophthoraceae.Basidiobolus.Basidiobolus_haptosporus	3.40309	Sediment	3.14879	3.62841e-09
Eukaryota.Amoebozoa.Discosea.Flabellinia.Vannellida.Vannella	3.84516	DEP_sewage	3.52688	4.52723e-08
Eukaryota.SAR.Stramenopiles.Peronosporomycetes.Pythium	3.97331			-
Eukaryota.Excavata.Metamonada.Parabasalia.Hypotrichomonadea.Trichomitus	2.49496			-
Eukaryota.SAR.Alveolata.Ciliophora.Phyllopharyngea.Cyrtophoria	3.99232			-
Eukaryota.SAR.Alveolata.Ciliophora.Litostomatea.Litonotus.Litonotus_pictus	3.06869			-
Eukaryota.SAR.Alveolata.Ciliophora.Platyophryida.Sorogena.Sorogena_stoianovitchae	2.50088			-
Eukaryota.SAR.Alveolata.Dinoflagellata.Peridiniphycidae.Thecate	2.71365			-
Eukaryota.SAR.Alveolata.Apicomplexa.Colpodella.Colpodella	2.14202			-
Eukaryota.SAR.Stramenopiles.Diatomea.Bacillariophyceae.Cymbella.Cymbella_hustedtii	2.37959			-
Eukaryota.SAR.Stramenopiles.Chrysophyceae.Chromulinales.LG31_02.Ochromonadaceae_environmental_sample	3.89609			-
Eukaryota.Incertae_Sedis.Cryptophyta.Cryptophyceae.Cryptomonadales.Proteomonas	2.34333			-
Eukaryota.Opisthokonta.Fungi.Zoopagomycotina.Zoopagomycotina.Cochlonema.Cochlonema_euryblastum	2.20791			-
Eukaryota.Amoebozoa.Discosea.Flabellinia.Vannellida.Protosteliopsis	1.78701			-
Eukaryota.Amoebozoa.Tubulinea.Incertae_Sedis.Incertae_Sedis.Pyxidicula.Pyxidicula_operculata	2.86553			-
Eukaryota.SAR.Stramenopiles.Diatomea.Bacillariophyceae.Diatoma	4.20295			-
Eukaryota.SAR.Stramenopiles.Peronosporomycetes.Phytophthora	2.33904			-
Eukaryota.SAR.Alveolata.Ciliophora.Heterotrichea.Condylostoma	3.12493			-
Eukaryota.SAR.Stramenopiles.Bicosoecida	3.22172			-
Eukaryota.SAR.Alveolata.Ciliophora	5.70715	DEP_sewage	5.35557	1.25332e-08
Eukaryota.Archaeplastida.Chloroplastida.Chlorophyta.Chlorophyceae.Chlamydomonadales.uncultured_Chlamydomonadales	3.49509			-
Eukaryota.Opisthokonta.Fungi.Chytridiomycota.Chytridiomycetes.Lobulomyces.Lobulomyces_angularis	2.47748			-
Eukaryota.Amoebozoa.Myxogastria.Incertae_Sedis.Didymium.Hyperamoeba	2.75813			-
Eukaryota.SAR.Alveolata.Ciliophora.Litostomatea.Amphileptus.uncultured_microeukaryote	1.68149			-
Eukaryota.SAR.Stramenopiles.Chrysophyceae.Chrysophyceae.CCI40	2.70814			-
Eukaryota.SAR.Stramenopiles.Diatomea.Mediophyceae.Minidiscus.Minidiscus_trioculatus	3.28273			-
Eukaryota.SAR.Stramenopiles.Diatomea.Bacillariophyceae.Cymbella.Cymbella_cistuliformis	3.55809			-
Eukaryota.SAR.Alveolata.Ciliophora.Peritrichia.Opisthonecta.Opisthonecta_henneguyi	3.57849			-
Eukaryota.SAR.Stramenopiles.Diatomea.Bacillariophyceae.Mayamaea	3.88105			-
Eukaryota.SAR.Alveolata.Ciliophora.Spirotrichea.Oxytrichaia.Oxytricha_lanceolata	2.89404			-
Eukaryota.SAR.Stramenopiles.Chrysophyceae.Hibberdia.Hibberdia.Hibberdia_magna	3.75452			-
Eukaryota.Amoebozoa.Discosea.Flabellinia.Dactylopodida.Korotnevella	2.44321	Soil	3.07352	0.00145613
Eukaryota.Opisthokonta.Fungi.Basidiomycota.Agaricomycotina.Cryptococcus.Cryptococcus_neoformans	3.25467			-
Eukaryota.SAR.Stramenopiles.Diatomea.Bacillariophyceae.Navicula.Navicula_gregaria	4.81689	Sediment	4.51889	2.50055e-08
Eukaryota.Amoebozoa.Tubulinea.Euamoebida.Incertae_Sedis.Saccamoeba.Saccamoeba_limax	2.4727	DEP_sewage	3.29213	0.000200219
Eukaryota.SAR.Alveolata.Dinoflagellata.Peridiniphycidae.Protoperidinium.Protoperidinium_punctulatum	2.97374			-
Eukaryota.SAR.Rhizaria.Cercozoa.Clathrulinidae.Hedriocystis	2.64447			-
Eukaryota.SAR.Alveolata.Ciliophora.Nassophorea.Zosterodasys	2.33949			-
Eukaryota.SAR.Stramenopiles.Diatomea.Bacillariophyceae.Peridinium	3.54551			-
Eukaryota.Excavata.Discoba.Kinetoplastea	5.284	DEP_sewage	4.96189	5.57976e-09
Eukaryota.SAR.Stramenopiles.Diatomea.Fragilariales.Cyclophora	2.22634			-
Eukaryota.Amoebozoa.Schizoplasmodiida.Incertae_Sedis.Incertae_Sedis.Incertae_Sedis	3.01753	Soil	2.9118	2.95897e-07
Eukaryota.Amoebozoa.Tubulinea.Euamoebida.Incertae_Sedis.Saccamoeba	2.4727	DEP_sewage	3.29702	0.000200219
Eukaryota.Opisthokonta.Fungi.Mucoromycotina.Mucorales.Mortierella.Mortierella_polycephala	3.35177			-
Eukaryota.Opisthokonta.Fungi.Basidiomycota.Agaricomycotina.Dioszegia	3.05666			-
Eukaryota.Opisthokonta.Fungi.Mucoromycotina.Mucorales.Cunninghamella	2.49576			-
Eukaryota.Incertae_Sedis.Cryptophyta.Cryptophyceae.Cryptomonadales.Cryptomonas	3.17324	Soil	3.32808	1.22849e-07
Eukaryota.SAR.Rhizaria.Cercozoa.Cercomonadidae.Cercomonas.Cercomonas_hederae	3.699			-
Eukaryota.Opisthokonta.Fungi.Mucoromycotina.Mucorales.Gongronella	2.34962			-
Eukaryota.SAR.Alveolata.Ciliophora.Peritrichia.Vorticella	5.08651			-
Eukaryota.SAR.Stramenopiles.Labyrinthulomycetes.Thraustochytriaceae.Aurantiochytrium.Aurantiochytrium_sp_BAFCcult_3545	2.08995			-
Eukaryota.SAR.Alveolata.Ciliophora.Heterotrichea.Spirostomum.Spirostomum_sp_6103104	1.47953			-
Eukaryota.Incertae_Sedis.Cryptophyta.Cryptophyceae.Cryptomonadales.Chroomonas.Chroomonas_sp	3.27974			-
Eukaryota.Incertae_Sedis.Cryptophyta.Cryptophyceae.Kathablepharidae	3.72837			-
Eukaryota.SAR.Stramenopiles.Opalinata.Incertae_Sedis.Incertae_Sedis.uncultured_eukaryote	2.71892			-
Eukaryota.Excavata.Discoba.Kinetoplastea.Eubodonida	4.13631			-
Eukaryota.SAR.Stramenopiles.Eustigmatales.Incertae_Sedis.Trachydiscus	2.10887			-
Eukaryota.SAR.Stramenopiles.MAST_12.Incertae_Sedis.Incertae_Sedis.uncultured_stramenopile	2.55458			-
Eukaryota.SAR.Rhizaria.Cercozoa.Silicofilosea.Thaumatomonas	3.03158			-
Eukaryota.SAR.Alveolata.Ciliophora.Litostomatea.Balantidion	2.4922			-
Eukaryota.Opisthokonta.Fungi.Chytridiomycota.Incertae_Sedis.Olpidium	2.95339			-
Eukaryota.SAR.Alveolata.Ciliophora.Spirotrichea.Uroleptus.Uroleptus_sp_WJC_2003	3.69575			-
Eukaryota.SAR.Alveolata.Ciliophora.Spirotrichea.Oxytricha.Oxytricha_longa	2.93368			-
Eukaryota.SAR.Rhizaria.Cercozoa.Silicofilosea.Gyromitus	2.90283			-
Eukaryota.Archaeplastida.Chloroplastida.Chlorophyta.Ulvophyceae.Gloeotilopsis.Gloeotilopsis_paucicellularis	2.02758			-
Eukaryota.Archaeplastida.Chloroplastida.Chlorophyta.Trebouxiophyceae.Auxenochlorella	2.03134			-
Eukaryota.SAR.Rhizaria.Cercozoa.Incertae_Sedis	3.48479			-
Eukaryota.SAR.Stramenopiles.Labyrinthulomycetes.D2P04F01.Oblongichytrium.Oblongichytrium_sp_BAFCcult_3519	2.57468			-
Eukaryota.Archaeplastida.Chloroplastida.Chlorophyta.Chlorophyceae.Ettlia	3.61519			-
Eukaryota.SAR.Rhizaria.Cercozoa.Endomyxa.Phytomyxea	2.22116			-
Eukaryota.SAR.Alveolata.Protalveolata.Syndiniales.Takayama	2.2118			-
Eukaryota.SAR.Alveolata.Ciliophora.Spirotrichea.invertebrate_environmental_sample.invertebrate_environmental_sample	4.43323			-
Eukaryota.Amoebozoa.Gracilipodida.Variosea.Varipodida.Flamella.Flamella_sp_WBT	2.41378			-
Eukaryota.SAR.Alveolata.Protalveolata.Colpodellida.Voromonas.Voromonas_pontica	2.87889			-
Eukaryota.SAR.Alveolata.Ciliophora.Spirotrichea.Oxytrichidae.Oxytrichidae_sp_TS_2010a	3.81536			-
Eukaryota.Amoebozoa.Myxogastria.Incertae_Sedis.Didymium.Pseudodidymium	0			-
Eukaryota.SAR.Alveolata.Ciliophora.Spirotrichea.Sterkiella.Sterkiella_nova	3.05936			-
Eukaryota.Excavata.Metamonada.Fornicata.Carpediomonas_like_organisms.Kipferlia.Kipferlia_bialata	3.57435			-
Eukaryota.Incertae_Sedis.Cryptophyta.Cryptophyceae.Goniomonas	3.39946			-
Eukaryota.SAR.Alveolata.Ciliophora.Spirotrichea.Oxytrichidae	3.81536			-
Eukaryota.Amoebozoa.Tubulinea.Leptomyxida.Flabellula.Flabellulidae.Flabellulidae_sp_SMA17_I	2.48661			-
Eukaryota.Amoebozoa.Incertae_Sedis.Incertae_Sedis.Incertae_Sedis.LKM74	2.53061	Soil	3.13572	4.54438e-05
Eukaryota.Opisthokonta.Holozoa.Choanomonada.Craspedida.Sphaeroeca.Sphaeroeca_volvox	1.39118			-
Eukaryota.SAR.Alveolata.Ciliophora.Litostomatea.Amphileptus	1.68149			-
Eukaryota.Opisthokonta.Fungi.Basidiomycota.Agaricomycotina.Bullera.Bullera_sp_TY_143	2.11908			-
Eukaryota.Amoebozoa.Tubulinea.Arcellinida.Echinamoebida.Echinamoeba.Echinamoeba_exundans	3.64342			-
Eukaryota.SAR.Alveolata.Dinoflagellata.Peridiniphycidae.Thecate.Thecate_dinoflagellate_UDTSW0701	2.71365			-
Eukaryota.Opisthokonta.Holozoa.Ichthyosporea.Ichthyophonae	3.0186			-
Eukaryota.SAR.Alveolata.Ciliophora.Platyophryida.Orchitophryidae	3.20209			-
Eukaryota.Archaeplastida.Chloroplastida.Chlorophyta.Chlorophyceae.Tetracystis.Tetracystis_vinatzeri	2.67697			-
Eukaryota.Opisthokonta.Fungi.Ascomycota.Saccharomycetales.Geotrichum	3.07434			-
Eukaryota.Archaeplastida.Chloroplastida.Charophyta.Zygnematales.Ancylonema	2.79714			-
Eukaryota.SAR.Stramenopiles.MAST_12.Incertae_Sedis.Stramenopile.Stramenopile_sp_MAST_12_KKTS_E5	3.03518			-
Eukaryota.SAR.Stramenopiles.Diatomea.Mediophyceae.Chaetoceros.Chaetoceros_socialis	3.75445			-
Eukaryota.SAR.Stramenopiles.Diatomea.Fragilariales.Nanofrustulum.Nanofrustulum_cf_shiloi	3.68122			-
Eukaryota.Opisthokonta.Fungi.Ascomycota.Saccharomycetales.Candida.Candida_zeylanoides	2.48535			-
Eukaryota.Opisthokonta.Fungi.Ascomycota.Saccharomycetales.Geotrichum.Geotrichum_eriense	1.53018			-
Eukaryota.SAR.Alveolata.Dinoflagellata.Gymnodiniphycidae.Polarella.Polarella_glacialis	0.317326			-
Eukaryota.SAR.Alveolata.Ciliophora.Litostomatea.Lacrymaria	3.20849			-
Eukaryota.SAR.Stramenopiles.Peronosporomycetes.Incertae_Sedis.Albugo	3.17947			-
Eukaryota.Excavata.Discoba.Heterolobosea.Tetramitia.Heterolobosea	3.34761			-
Eukaryota.SAR.Stramenopiles.Diatomea.Bacillariophyceae.Prestauroneis.Prestauroneis_integra	3.20937			-
Eukaryota.SAR.Alveolata.Ciliophora.Litostomatea.Triplumaria	3.46436			-
Eukaryota.SAR.Stramenopiles.Peronosporomycetes.Phytophthora.Pseudoperonospora.Pseudoperonospora_cubensis	0.344161			-
Eukaryota.SAR.Stramenopiles.Synurales.Synurales	3.44707			-
Eukaryota.SAR.Stramenopiles.Diatomea.Bacillariophyceae.Prestauroneis	3.20937			-
Eukaryota.Amoebozoa.Discosea.Longamoebia.Centramoebida	3.52722	Soil	3.32452	1.41478e-07
Eukaryota.SAR.Alveolata.Ciliophora.Colpodida.Pseudoplatyophrya	3.75373	Soil	3.46141	6.34009e-10
Eukaryota.SAR.Stramenopiles.Incertae_Sedis.Incertae_Sedis	2.633			-
Eukaryota.SAR.Alveolata.Ciliophora.Litostomatea.Epiphyllum.Epiphyllum_shenzhenense	2.75228			-
Eukaryota.SAR.Stramenopiles.Bicosoecida.Bicosoecida.Bolidomonas.Bolidomonas_pacifica	3.22124			-
Eukaryota.Archaeplastida.Chloroplastida.Chlorophyta.Chlorophyceae.Chlorosarcinopsis	2.81196			-
Eukaryota.SAR.Stramenopiles.Peronosporomycetes.Incertae_Sedis.Atkinsiella.Atkinsiella_dubia	2.77684			-
Eukaryota.SAR.Alveolata.Ciliophora.Platyophryida.Platyophrya	2.74389			-
Eukaryota.SAR.Stramenopiles.Chrysophyceae.Chromulinales.Spumella.Ochromonadaceae_environmental_sample	4.11234			-
Eukaryota.Incertae_Sedis.Cryptophyta.Cryptophyceae.Cryptomonadales.Rhodomonas	2.84334			-
Eukaryota.Opisthokonta.Holozoa	3.4737			-
Eukaryota.Excavata.Discoba.Euglenida.Heteronematina	4.06411			-
Eukaryota.Incertae_Sedis.Cryptophyta.Cryptophyceae.Kathablepharidae.Leucocryptos	3.69912			-
Eukaryota.Opisthokonta.Fungi.Basidiomycota.Agaricomycotina.Trechispora	4.42366			-
Eukaryota.Archaeplastida.Chloroplastida.Chlorophyta.Trebouxiophyceae.Prototheca.Prototheca_cutis	2.45174			-
Eukaryota.Opisthokonta.Fungi.Entomophthoromycotina.Entomophthoraceae.Basidiobolus	3.51914	Soil	3.27194	3.3594e-09
Eukaryota.Opisthokonta.Fungi.Ascomycota.Saccharomycetales.Candida.Candida_humilis	1.78799			-
Eukaryota.SAR.Stramenopiles.Chrysophyceae.Ochromonadales.Ochromonas.Ochromonas_sp_CCMP1147	2.38539			-
Eukaryota.Incertae_Sedis.Incertae_Sedis.Ancyromonadida.Ancyromonadida.Ancyromonas.Ancyromonas_howeae	2.10483			-
Eukaryota.SAR.Stramenopiles.Chrysophyceae.Ochromonadales.Ochromonas.Ochromonas_sp_CCMP1149	1.98986			-
Eukaryota.SAR.Stramenopiles.Eustigmatales.Incertae_Sedis	3.08854			-
Eukaryota.SAR.Alveolata.Ciliophora.Spirotrichea.Gonostomum	3.58423			-
Eukaryota.Opisthokonta.Fungi.Basidiomycota.Agaricomycotina.Sebacina.Sebacina_incrustans	2.31301			-
Eukaryota.SAR.Alveolata.Protalveolata	3.6876			-
Eukaryota.SAR.Rhizaria.Cercozoa.Endomyxa.Theratromyxa	3.04226			-
Eukaryota.SAR.Stramenopiles.Chrysophyceae.Chromulinales.Ochromonas.Ochromonas_cf_gloeopara	2.79011			-
Eukaryota.SAR.Stramenopiles.Diatomea.Bacillariophyceae.Nitzschia	3.33646			-
Eukaryota.SAR.Stramenopiles.Chrysophyceae.Ochromonadales.Spumella_like.Spumella_like_flagellate_JBAS37	4.67356	Private_sewage	4.37694	1.84054e-05
Eukaryota.SAR.Stramenopiles.Peronosporomycetes.Pythium.Pythium.Pythium_sp_CHE_284	2.89313			-
Eukaryota.Archaeplastida.Chloroplastida.Chlorophyta.Chlorophyceae	4.35741	Soil	4.05593	1.38817e-07
Eukaryota.Excavata.Metamonada.Fornicata.Carpediomonas_like_organisms.Kipferlia	3.57435			-
Eukaryota.Amoebozoa.Discosea.Flabellinia.Vannellida.Vannella.Vannella_sp_GERL41	3.03313			-
Eukaryota.SAR.Stramenopiles.Phaeophyceae.Ectocarpales.Scytosiphon	2.18619			-
Eukaryota.SAR.Alveolata.Apicomplexa.Eugregarinorida.Orchitophryidae	3.29807			-
Eukaryota.Excavata.Metamonada.Fornicata	3.57435			-
Eukaryota.SAR.Alveolata.Apicomplexa.Gregarinasina	3.21367			-
Eukaryota.SAR.Stramenopiles.Peronosporomycetes.Incertae_Sedis.Incertae_Sedis.invertebrate_environmental_sample	3.05009			-
Eukaryota.SAR.Stramenopiles.Diatomea.Bacillariophyceae.Fistulifera	3.13912			-
Eukaryota.SAR.Stramenopiles.Labyrinthulomycetes.PW19.Oblongichytrium	3.67748			-
Eukaryota.Archaeplastida.Chloroplastida.Chlorophyta.Chlorophyceae.Scenedesmaceae.Scenedesmaceae_sp_Tow_9_21_P_14w	2.22916			-
Eukaryota.SAR.Stramenopiles.Diatomea.Bacillariophyceae.Cocconeis	3.16049			-
Eukaryota.Incertae_Sedis.Haptophyta.Prymnesiophyceae.Incertae_Sedis	2.40531			-
Eukaryota.SAR.Alveolata.Ciliophora.Litostomatea.Loxophyllum.Loxophyllum_sp_GD_070419	2.09781			-
Eukaryota.SAR.Rhizaria.Cercozoa.Cercomonadidae.Cercozoa.Cercozoa_sp_TGS5	3.09193			-
Eukaryota.Opisthokonta.Fungi.Basidiomycota.Agaricomycotina.Asterotremella	1.94801			-
Eukaryota.SAR.Stramenopiles.Bicosoecida.Siluaniidae	2.97376	Water	3.36867	0.000884357
Eukaryota.Excavata.Discoba.Kinetoplastea.Parabodonida.Procryptobia.Procryptobia_sp_Camps_Bay	0.915027			-
Eukaryota.Opisthokonta.Fungi.Chytridiomycota.Chytridiomycetes.Chytridiales.Chytridiales_sp_JEL187	2.67223			-
Eukaryota.Archaeplastida.Chloroplastida.Chlorophyta.Trebouxiophyceae.Choricystis.Choricystis_sp_SAG_251_2	3.4611			-
Eukaryota.SAR.Alveolata.Ciliophora.Spirotrichea.Urostyla	3.1391			-
Eukaryota.Opisthokonta.Holozoa.Ichthyosporea.Ichthyophonae.Anurofeca	2.912			-
Eukaryota.Incertae_Sedis.Centrohelida.Centrohelizoa.Mb_5C	4.02141	Soil	3.70958	4.33512e-09
Eukaryota.SAR.Stramenopiles.Chrysophyceae.Ochromonadales.Spumella_like.Spumella_like_flagellate_JBNZ43	2.56443			-
Eukaryota.Amoebozoa.Tubulinea.Euamoebida.Glaeseria	2.61908			-
Eukaryota.Opisthokonta.Fungi.Ascomycota.Saccharomycetales.Pichia	2.76013			-
Eukaryota.Amoebozoa.Discosea.Flabellinia.Vannellida.Vannella.Vannella_sp_COHH_62	3.16885			-
Eukaryota.SAR.Alveolata.Ciliophora.Phyllopharyngea	4.99712			-
Eukaryota.Incertae_Sedis.Incertae_Sedis.Apusomonadidae.Apusomonadidae.Amastigomonas	3.00541			-
Eukaryota.SAR.Stramenopiles.Labyrinthulomycetes.Incertae_Sedis.Labyrinthula.Labyrinthula_sp_ACB_2011a	3.20277			-
Eukaryota.Archaeplastida.Chloroplastida.Chlorophyta.Ulvophyceae.Rhizoclonium	2.13984			-
Eukaryota.SAR.Alveolata.Ciliophora.Armophorea.Nyctotheroides.Nyctotheroides_deslierresae	1.50007			-
Eukaryota.SAR.Rhizaria.Cercozoa.Metromonadea	4.02128	Soil	3.72066	3.261e-08
Eukaryota.SAR.Stramenopiles.Peronosporomycetes.Pythium.Pythium.Pythiaceae_sp_PHY1	3.18113			-
Eukaryota.SAR.Alveolata.Dinoflagellata.Gymnodiniphycidae.Gymnodinium_clade.Proterythropsis_sp_BSL_2009a	2.50015			-
Eukaryota.SAR.Stramenopiles.Peronosporomycetes.Pythium.Pythium.Pythiaceae_sp_PHY2	3.67133			-
Eukaryota.SAR.Alveolata.Dinoflagellata.Peridiniphycidae.Peridinium	3.54707			-
Eukaryota.Amoebozoa.Tubulinea.Arcellinida.Arcellina.Arcella.Arcella_hemisphaerica	1.47107			-
Eukaryota.Opisthokonta.Fungi.Ascomycota.Saccharomycetales.Saccharomycopsis	1.13446			-
Eukaryota.SAR.Alveolata.Ciliophora.Spirotrichea.Onychodromus	4.71325			-
Eukaryota.Opisthokonta.Fungi.Nucletmycea.Incertae_Sedis	3.57728			-
Eukaryota.SAR.Stramenopiles.Diatomea	5.781	Sediment	5.48781	2.09561e-09
Eukaryota.SAR.Alveolata.Ciliophora.Platyophryida.Orchitophryidae.Orchitophryidae_environmental_sample	3.20209			-
Eukaryota.SAR.Alveolata.Ciliophora.Litostomatea.Hemiophrys.Hemiophrys_procera	4.16638			-
Eukaryota.SAR.Alveolata.Ciliophora.Spirotrichea.Amphisiella.Amphisiella_magnigranulosa	4.08098			-
Eukaryota.Opisthokonta.Fungi.Ascomycota.Taphrinomycotina	3.20345			-
Eukaryota.SAR.Alveolata.Ciliophora.Spirotrichea.uncultured	2.21222			-
Eukaryota.Opisthokonta.Fungi.Kickxellomycotina	3.51322			-
Eukaryota.Opisthokonta.Fungi.Basidiomycota.Agaricomycotina.Papiliotrema	2.43076			-
Eukaryota.SAR.Stramenopiles.Xanthophyceae.Tribonematales	2.949	Soil	2.99	1.21782e-08
Eukaryota.SAR.Rhizaria.Cercozoa.PP1_8	3.97193	Soil	3.71006	2.58605e-09
Eukaryota.SAR.Stramenopiles.Peronosporomycetes.Incertae_Sedis.Incertae_Sedis.Ochromonadaceae_environmental_sample	2.93783			-
Eukaryota.Incertae_Sedis.Haptophyta	2.40531			-
Eukaryota.SAR.Alveolata.Apicomplexa.Piroplasmorida	2.79727			-
Eukaryota.SAR.Stramenopiles.Chrysophyceae.Ochromonadales.Paraphysomonas.Chrysophyceae_sp_I8	2.65746			-
Eukaryota.Excavata.Metamonada.Parabasalia.Trichomonadea.Pseudotrichomonas.Pseudotrichomonas_keilini	0			-
Eukaryota.SAR.Stramenopiles.Chrysophyceae.Chrysocapsales.Hydrurus	2.62741			-
Eukaryota.SAR.Rhizaria.Cercozoa.Cercomonadidae.Paracercomonas	3.96751			-
Eukaryota.SAR.Alveolata.Ciliophora.Litostomatea.Hemiophrys.Hemiophrys_macrostoma	3.52168			-
Eukaryota.SAR.Stramenopiles.Diatomea.Bacillariophyceae.Cymbella	4.49448			-
Eukaryota.SAR.Rhizaria.Cercozoa.7_23.Gymnophrys	2.3475			-
Eukaryota.Opisthokonta.Fungi.Incertae_Sedis.Incertae_Sedis.LKM11	2.82703			-
Eukaryota.Amoebozoa.Tubulinea.Euamoebida.Incertae_Sedis.BOLA868	3.20542			-
Eukaryota.SAR.Rhizaria.Cercozoa.Gymnophrys.Cercomonas.Cercomonas_fastiga	2.39177			-
Eukaryota.Opisthokonta.Fungi.Ascomycota.Saccharomycetales.Galactomyces	2.78245			-
Eukaryota.Excavata.Discoba.Kinetoplastea.Neobodonida.Rhynchobodo.Rhynchobodo_sp_Hamilton_Lake	3.4106			-
Eukaryota.Excavata.Metamonada.Fornicata.Carpediomonas_like_organisms	3.57435			-
Eukaryota.SAR.Rhizaria.Cercozoa.Silicofilosea.Euglypha.Euglypha_penardi	2.66434			-
Eukaryota.SAR.Stramenopiles.Diatomea.Bacillariophyceae.Bacillariophyta	4.06145			-
Eukaryota.Opisthokonta.Fungi.Nucletmycea.Incertae_Sedis.Nuclearia.Nuclearia_simplex	3.57728			-
Eukaryota.SAR.Stramenopiles.Xanthophyceae.Tribonematales.Chlorellidium	2.72629			-
Eukaryota.SAR.Stramenopiles.Diatomea.Fragilariales.Staurosira.Staurosira_cf_mutabilis	3.48786			-
Eukaryota.Amoebozoa	4.51457	Soil	4.13852	0.000203986
Eukaryota.SAR.Stramenopiles.Diatomea.Bacillariophyceae.Achnanthidium	3.48697			-
Eukaryota.Amoebozoa.Discosea.Flabellinia.Vannellida.Vannella.Vannella_sp_strain_4432_I	3.25518	DEP_sewage	3.0729	4.2264e-08
Eukaryota.SAR.Rhizaria.Cercozoa.Metromonadea.Metopion	4.02128	Soil	3.72068	3.261e-08
Eukaryota.SAR.Alveolata.Ciliophora.Peritrichia.Peritrichia	4.73778	DEP_sewage	4.45577	1.8795e-08
Eukaryota.SAR.Stramenopiles.Labyrinthulomycetes.Thraustochytriaceae.Aplanochytrium	3.42219			-
Eukaryota.SAR.Stramenopiles.Dictyochophyceae.Pedinellales.Pedinella	3.18855			-
Eukaryota.SAR.Alveolata.Ciliophora.Spirotrichea.Holosticha.Holosticha_diademata	3.52122			-
Eukaryota.SAR.Alveolata.Ciliophora.Spirotrichea.Pleurotricha	2.61335			-
Eukaryota.Opisthokonta.Fungi.Chytridiomycota.Chytridiomycetes.Piromyces.Piromyces_sp_PGL01	2.39259			-
Eukaryota.SAR.Stramenopiles.Diatomea.Bacillariophyceae.Cylindrotheca	2.80471			-
Eukaryota.Amoebozoa.Tubulinea.Arcellinida.Echinamoebida.Echinamoeba	3.74414			-
Eukaryota.SAR.Alveolata.Ciliophora.Bursariomorphida.Bryometopus.Bryometopus_atypicus	2.46271			-
Eukaryota.SAR.Alveolata.Ciliophora.Hymenostomatia.Dexiostoma	5.27317			-
Eukaryota.SAR.Stramenopiles.Labyrinthulomycetes.Thraustochytriaceae.Aurantiochytrium	2.08995			-
Eukaryota.SAR.Alveolata.Apicomplexa.Novel_Apicomplexa_Class_2	4.06911			-
Eukaryota.SAR.Alveolata.Apicomplexa.Novel_Apicomplexa_Class_1	3.48712			-
Eukaryota.SAR.Stramenopiles.Hyphochytriales.Rhizidiomycetaceae	2.46295			-
Eukaryota.Excavata.Metamonada.Parabasalia.Trichomonadea.Tetratrichomonas	3.38995			-
Eukaryota.SAR.Alveolata.Ciliophora.Phyllopharyngea.Ephelota	3.02137			-
Eukaryota.Amoebozoa.Cavosteliida.Incertae_Sedis.Incertae_Sedis.Schizoplasmodiopsis	1.12296			-
Eukaryota.SAR.Stramenopiles.Peronosporomycetes.Incertae_Sedis.Saprolegnia	1.65703			-
Eukaryota.Amoebozoa.Myxogastria.Incertae_Sedis.Didymium.Hyperamoeba.Hyperamoeba_sp_strain_Hpl	2.75813			-
Eukaryota.SAR.Alveolata.Ciliophora.Peritrichia.Peritrichia.Peritrichia_sp_TS_2009a	4.73778	DEP_sewage	4.45577	1.8795e-08
Eukaryota.Archaeplastida.Chloroplastida.Chlorophyta.Chlorophyceae.Heterochlamydomonas.Heterochlamydomonas_rugosa	2.58237			-
Eukaryota.SAR.Stramenopiles.Opalinata.Incertae_Sedis	3.58123	DEP_sewage	3.2987	1.40673e-06
Eukaryota.SAR.Alveolata.Ciliophora.Peritrichia.Telotrochidium.Telotrochidium_matiense	2.87628			-
Eukaryota.Excavata.Discoba.Diplonemea.Diplonema.Diplonema	2.36366			-
Eukaryota.Opisthokonta.Fungi.Ascomycota.Saccharomycetales.Candida.Candida_silvae	1.58741			-
Eukaryota.SAR.Alveolata.Ciliophora.Spirotrichea.Uroleptus.Uroleptus_pisces	3.29162			-
Eukaryota.SAR.Stramenopiles.Diatomea.Mediophyceae.Biddulphia	1.64527			-
Eukaryota.SAR.Alveolata.Dinoflagellata.Gymnodiniphycidae	4.35087			-
Eukaryota.SAR.Stramenopiles.MAST_12.Incertae_Sedis.Stramenopile.Stramenopile_sp_MAST_12_KKTS_D3	2.87885			-
Eukaryota.Opisthokonta.Fungi.Kickxellomycotina.Kickxellaceae.Ramicandelaber.Ramicandelaber_cf_longisporus_KYK00163	3.51322			-
Eukaryota.Amoebozoa.Discosea.Flabellinia.Vannellida.Platyamoeba	3.25383			-
Eukaryota.SAR.Stramenopiles.Diatomea.Fragilariales.Tabularia.Tabularia_fasciculata	2.6562			-
Eukaryota.Archaeplastida.Chloroplastida.Chlorophyta.Chlorophyceae.Chlamydomonas.Chlamydomonas_sordida	2.48132			-
Eukaryota.Amoebozoa.Cavosteliida.Incertae_Sedis.Incertae_Sedis.Schizoplasmodiopsis.Schizoplasmodiopsis_vulgaris	1.12296			-
Eukaryota.SAR.Stramenopiles.Chrysophyceae.Chrysophyceae	2.70814			-
Eukaryota.SAR.Stramenopiles.Chrysophyceae.Chromulinales.Spumella.Spumella_sp_GOT220	4.95972	DEP_sewage	4.65948	6.63685e-07
Eukaryota.SAR.Stramenopiles.Diatomea.Bacillariophyceae.Navicula.Navicula_brockmannii	2.05005			-
Eukaryota.SAR.Rhizaria.Cercozoa.Silicofilosea.CCW10	3.54424			-
Eukaryota.Amoebozoa.Discosea.Flabellinia.Vannellida.Platyamoeba.Platyamoeba_contorta	2.10363			-
Eukaryota.SAR.Alveolata.Protalveolata.Colpodellida.Colpodella	2.91279			-
Eukaryota.SAR.Alveolata.Ciliophora.Spirotrichea.Oxytrichaia	2.89404			-
Eukaryota.SAR.Stramenopiles.Diatomea.Melosirids.Melosira	3.59771			-
Eukaryota.SAR.Stramenopiles.Diatomea.Melosirids.Aulacoseira.Aulacoseira_baicalensis	0.420829			-
Eukaryota.SAR.Alveolata.Apicomplexa.Piroplasmorida.Piroplasmida	2.41865			-
Eukaryota.SAR.Stramenopiles.Peronosporomycetes.Saprolegnia	2.59902			-
Eukaryota.SAR.Alveolata.Ciliophora.Litostomatea.Balantidium.Balantidium_coli	0			-
Eukaryota.Archaeplastida.Chloroplastida.Chlorophyta.Trebouxiophyceae	3.98866			-
Eukaryota.Archaeplastida.Chloroplastida.Chlorophyta.Prasinophytae.Prasinoderma.Prasinoderma_coloniale	2.44002			-
Eukaryota.SAR.Rhizaria.Foraminifera.Globothalamea	2.39673			-
Eukaryota.SAR.Rhizaria.Cercozoa.Endomyxa.Gromia	3.23124	Soil	3.11695	3.89399e-10
Eukaryota.Incertae_Sedis.Incertae_Sedis.Incertae_Sedis.Incertae_Sedis.RT5iin25.Caprifoliaceae_environmental_sample	3.0818			-
Eukaryota.SAR.Alveolata.Ciliophora.Phyllopharyngea.Dysteria.Dysteria_derouxi	2.89853			-
Eukaryota.SAR.Alveolata.Ciliophora.Peritrichia.Zoothamnium.Zoothamnium_duplicatum	2.67682			-
Eukaryota.SAR.Rhizaria.Cercozoa.Gymnophrys	4.17626	Soil	3.88647	3.808e-09
Eukaryota.SAR.Alveolata.Ciliophora.Litostomatea	4.76221			-
Eukaryota.Amoebozoa.Cavosteliida	2.40328			-
Eukaryota.Amoebozoa.Discosea.Flabellinia.Vannellida.Vannella.Vannella_miroides	3.35192			-
Eukaryota.SAR.Alveolata.Ciliophora.Peritrichia.Zoothamnium.Zoothamnium_pelagicum	1.57988			-
Eukaryota.SAR.Alveolata.Ciliophora.Spirotrichea.Strombidium.Strombidium_sp_SYK_2009	3.37223			-
Eukaryota.SAR.Alveolata.Dinoflagellata.Gymnodiniphycidae.Incertae_Sedis	2.92503			-
Eukaryota.SAR.Rhizaria.Cercozoa.Cercomonadidae.Paracercomonas.Paracercomonas_paralaciniaegerens	2.8763			-
Eukaryota.Opisthokonta.Fungi.Basidiomycota.Agaricomycotina.Filobasidium	3.33246	Soil	3.17213	6.70431e-07
Eukaryota.SAR.Rhizaria.Cercozoa.Cercomonadidae.Cercomonas.Cercomonas_agilis	2.83626			-
Eukaryota.Amoebozoa.Gracilipodida.Variosea.Varipodida.Filamoeba	3.41702			-
Eukaryota.Opisthokonta.Fungi.Mucoromycotina.Mucorales.Rhizopus.Rhizopus_stolonifer	2.57889			-
Eukaryota.Archaeplastida.Chloroplastida.Chlorophyta.Chlorophyceae.Chlamydomonas.Chlamydomonas_sp_CCAP_11_119	2.4955			-
Eukaryota.SAR.Stramenopiles.Bicosoecida.Siluaniidae.Adriamonas	2.97376	Water	3.08252	0.000601754
Eukaryota.Incertae_Sedis.Incertae_Sedis.Incertae_Sedis.Incertae_Sedis.RT5iin25.uncultured_Auriculariaceae	2.0151			-
Eukaryota.Amoebozoa.Discosea.Longamoebia.Centramoebida.Acanthamoeba.Acanthamoeba_sp_GERF3	3.12185			-
Eukaryota.SAR.Stramenopiles.Diatomea.Fragilariales.Grammonema.Grammonema_striatula	3.19978			-
Eukaryota.Opisthokonta.Holozoa.Choanomonada.Craspedida.Salpingoeca.Salpingoeca_urceolata	2.36827			-
Eukaryota.SAR.Alveolata.Ciliophora.Hymenostomatia.Tetrahymena	4.97528			-
Eukaryota.SAR.Alveolata.Ciliophora.Litostomatea.Arcuospathidium.Arcuospathidium_cultriforme	3.26992			-
Eukaryota.Opisthokonta.Fungi.Zoopagomycotina.Zoopagomycotina.Piptocephalis	2.11758			-
Eukaryota.SAR.Rhizaria.Cercozoa.Glissomonadida.Bodomorpha.Bodomorpha_sp_HFCC56	2.55646			-
Eukaryota.SAR.Stramenopiles.Diatomea.Bacillariophyceae.Encyonema	2.36642			-
Eukaryota.Incertae_Sedis.Incertae_Sedis.Ancyromonadida.Ancyromonadida.Ancyromonas	2.10483			-
Eukaryota.SAR.Alveolata.Dinoflagellata.Peridiniphycidae.Peridinium.Peridinium_quinquecorne	3.44232			-
Eukaryota.Excavata.Metamonada	5.04263			-
Eukaryota.SAR.Alveolata.Dinoflagellata.Peridiniphycidae.Pfiesteria.Dinophyceae_sp_Cryptoperidiniopsoid_N	2.19842			-
Eukaryota.SAR.Alveolata.Ciliophora.Heterotrichea	3.45774			-
Eukaryota.SAR.Alveolata.Ciliophora.Spirotrichea.Metaurostylopsis.Metaurostylopsis_struederkypkeae	2.8808			-
Eukaryota.Excavata.Discoba.Heterolobosea.Tetramitia.Psalteriomonas	2.51383			-
Eukaryota.SAR.Alveolata.Ciliophora.Spirotrichea.Tunicothrix.Tunicothrix_sp_QD_20080519_01	2.53309			-
Eukaryota.SAR.Stramenopiles.Diatomea.Bacillariophyceae.Navicula	5.45028	Sediment	5.16563	1.25634e-07
Eukaryota.SAR.Alveolata.Apicomplexa.Gregarinasina.Eugregarinorida.uncultured_eukaryote	3.21367			-
Eukaryota.SAR.Alveolata.Ciliophora.Colpodida	4.4158	Soil	4.09932	2.83295e-07
Eukaryota.SAR.Alveolata.Dinoflagellata.Gymnodiniphycidae.Gyrodinium.Gyrodinium_dorsum	2.38911			-
Eukaryota.SAR.Alveolata.Dinoflagellata.Peridiniphycidae.Peridinium.Peridinium_willei	0.784185			-
Eukaryota.SAR.Rhizaria.Foraminifera	2.39673			-
Eukaryota.Amoebozoa.Tubulinea.Arcellinida.Phryganellina.Cryptodifflugia.Cryptodifflugia_operculata	3.6375	Soil	3.33456	1.931e-06
Eukaryota.Archaeplastida.Chloroplastida.Chlorophyta.Trebouxiophyceae.Parietochloris.Parietochloris_alveolaris	2.52441			-
Eukaryota.SAR.Stramenopiles.Opalinata.Incertae_Sedis.Blastocystis.Blastocystis_sp_MJ99_132	1.84811			-
Eukaryota.SAR.Alveolata.Ciliophora.Peniculia.Frontonia	2.13035			-
Eukaryota.SAR.Alveolata.Apicomplexa.Piroplasmorida.Cardiosporidium	2.56206			-
Eukaryota.SAR.Alveolata.Ciliophora.Spirotrichea.Psammomitra	2.559			-
Eukaryota.SAR.Stramenopiles.Labyrinthulomycetes.Thraustochytriaceae.Labyrinthuloides.Labyrinthuloides_minuta	2.35233			-
Eukaryota.SAR.Stramenopiles.Peronosporomycetes	4.23733			-
Eukaryota.Archaeplastida.Chloroplastida.Chlorophyta.Chlorophyceae.Paulschulzia.Chlamydomonadaceae_sp_Tow_2_24_P_8d	2.14996			-
Eukaryota.Opisthokonta.Fungi.Mucoromycotina.Mucorales.Mortierella.Mortierella_verticillata	4.29969	Soil	3.98315	1.68697e-10
Eukaryota.Opisthokonta.Fungi.Chytridiomycota.Chytridiomycetes.Spizellomycete.Spizellomycete_sp_JEL355	2.80374			-
Eukaryota.Excavata.Metamonada.Parabasalia.Trichomonadea.Trichomonas.Trichomonas_sp_5_AP_2012	4.75591			-
Eukaryota.SAR.Stramenopiles.Hyphochytriales.Incertae_Sedis.Hyphochytrium	3.75945	Soil	3.47727	2.15477e-05
Eukaryota.SAR.Stramenopiles.MAST_1	3.43581			-
Eukaryota.SAR.Stramenopiles.Diatomea.Bacillariophyceae.Frustulia.Frustulia_vulgaris	3.01262			-
Eukaryota.SAR.Alveolata.Ciliophora.Scuticociliatia.Ancistrum.Ancistrum_crassum	2.72692			-
Eukaryota.SAR.Alveolata.Dinoflagellata	4.68482	Sediment	4.352	1.36032e-09
Eukaryota.Excavata.Metamonada.Parabasalia.Trichomonadea.Pentatrichomonas	3.37421			-
Eukaryota.Archaeplastida.Chloroplastida.Chlorophyta.Trebouxiophyceae.Nannochloris	3.31919			-
Eukaryota.SAR.Alveolata.Apicomplexa.Cryptosporidium	2.98752			-
Eukaryota.SAR.Stramenopiles.Diatomea.Mediophyceae.Thalassiosira.Thalassiosira_aestivalis	3.37346			-
Eukaryota.SAR.Alveolata.Ciliophora.Litostomatea.Enchelys.Enchelys_gasterosteus	2.77765			-
Eukaryota.Archaeplastida.Chloroplastida.Chlorophyta.Ulvophyceae	2.61284			-
Eukaryota.SAR.Stramenopiles.MAST_4.Incertae_Sedis	2.43578			-
Eukaryota.SAR.Alveolata.Ciliophora.Plagiopylea	3.11353			-
Eukaryota.Opisthokonta.Fungi.Ascomycota.Saccharomycetales.Kazachstania.Kazachstania_taianensis	1.07225			-
Eukaryota.SAR.Alveolata.Ciliophora.Peritrichia.Pseudovorticella.Pseudovorticella_punctata	3.16321			-
Eukaryota.Amoebozoa.Tubulinea.Leptomyxida.Leptomyxa.Ripidomyxa	3.4322	Soil	3.2131	8.93856e-08
Eukaryota.SAR.Stramenopiles.Diatomea.Bacillariophyceae.Phaeodactylum.Phaeodactylum_tricornutum	3.6161			-
Eukaryota.SAR.Rhizaria.Cercozoa.Thecofilosea	4.87782	Soil	4.58137	4.72433e-08
Eukaryota.Opisthokonta.Fungi.Mucoromycotina.Mucorales.Mortierella	4.46197	Soil	4.14202	9.26778e-09
Eukaryota.SAR.Stramenopiles.Diatomea.Mediophyceae.Psammoneis	3.47335			-
Eukaryota.SAR.Rhizaria.Cercozoa.Incertae_Sedis.Novel_Clade_Gran_3	1.56644			-
Eukaryota.Excavata.Metamonada.Parabasalia.Tritrichomonadea.Dientamoeba.Dientamoeba_fragilis	2.77372			-
Eukaryota.SAR.Rhizaria.Cercozoa.Incertae_Sedis.Novel_Clade_Gran_4	2.90443			-
Eukaryota.SAR.Alveolata.Ciliophora.Hymenostomatia	5.45532			-
Eukaryota.Opisthokonta.Fungi.Basidiomycota.Agaricomycotina.Cryptococcus.Cryptococcus_gastricus	3.061			-
Eukaryota.SAR.Stramenopiles.Labyrinthulomycetes.Thraustochytriaceae.Aplanochytrium.Aplanochytrium_kerguelense	3.25541			-
Eukaryota.Incertae_Sedis.Incertae_Sedis.Apusomonadidae.Apusomonadidae.Apusomonas.Apusomonas_proboscidea	3.0399	Soil	3.22899	5.19762e-11
Eukaryota.SAR.Alveolata.Apicomplexa.Cryptosporidium.Cryptosporidium.Cryptosporidium_wrairi	2.98752			-
Eukaryota.SAR.Stramenopiles.Diatomea.Bacillariophyceae.Achnanthes.Achnanthes_bongranii	2.92276			-
Eukaryota.SAR.Alveolata.Dinoflagellata.BAQK03	3.06062			-
Eukaryota.SAR.Rhizaria.Cercozoa.Thecofilosea.Pseudodifflugia.Pseudodifflugia_cf_gracilis	2.41731			-
Eukaryota.Opisthokonta.Holozoa.Ichthyosporea	3.0186			-
Eukaryota.Opisthokonta.Holozoa.Choanomonada.Craspedida.Salpingoeca	2.369			-
Eukaryota.Opisthokonta.Fungi.Blastocladiomycota.Blastocladiaceae.Blastocladiales	2.73515			-
Eukaryota.SAR.Stramenopiles.Chrysophyceae.Ochromonadales.Uroglena.Uroglena_sp_CCMP2768	3.39328	Soil	3.13225	2.70617e-06
Eukaryota.SAR.Alveolata.Ciliophora.Litostomatea.Enchelyodon	4.62215	Private_sewage	4.35171	5.75954e-08
Eukaryota.SAR.Stramenopiles.Chrysophyceae.P3445	2.8639			-
Eukaryota.Amoebozoa.Discosea.Flabellinia	3.8919	DEP_sewage	3.55072	1.66115e-06
Eukaryota.SAR.Alveolata.Ciliophora.Peniculia.Frontonia.Frontonia_sp_CXR08040803	2.13035			-
Eukaryota.SAR.Alveolata.Ciliophora.Peritrichia.Epistylis.Epistylis_chrysemydis	3.9734			-
Eukaryota.SAR.Stramenopiles.Labyrinthulomycetes.Thraustochytriaceae.Diplophrys.Diplophrys_sp_ATCC_50360	3.84792	DEP_sewage	3.55141	2.59946e-08
Eukaryota.SAR.Alveolata.Ciliophora.Peniculia.Paramecium.Paramecium_multimicronucleatum	2.43866			-
Eukaryota.SAR.Stramenopiles.Phaeophyceae.Ectocarpales.Scytosiphon.Scytosiphon_lomentaria	2.18619			-
Eukaryota.Archaeplastida.Chloroplastida	4.41676	Soil	4.11349	9.09569e-10
Eukaryota.SAR.Rhizaria.Cercozoa.Gymnophrys.Cercozoa	3.12061			-
Eukaryota.SAR.Stramenopiles.Diatomea.Mediophyceae.Neofragilaria	2.85415			-
Eukaryota.Incertae_Sedis.Centrohelida.Centrohelizoa.Heterophryidae.Oxnerella.Oxnerella_micra	2.82713			-
Eukaryota.SAR.Alveolata.Ciliophora.Nassophorea	2.3841			-
Eukaryota.Amoebozoa.Archamoebae.Entamoebidae.Entamoebida.Entamoeba.Entamoeba_coli	1.81132			-
Eukaryota.SAR.Alveolata.Ciliophora.Peritrichia.Vorticella.Vorticella_convallaria	4.23226			-
Eukaryota.SAR.Alveolata.Dinoflagellata.Gymnodiniphycidae.Protodinium.Protodinium_simplex	2.39676			-
Eukaryota.Excavata.Discoba.Diplonemea.Diplonema.Diplonema.Diplonema_sp_ATCC_50225	2.36366			-
Eukaryota.SAR.Stramenopiles.Chrysophyceae.Ochromonadales.Uroglena	3.39328	Soil	3.13219	2.70617e-06
Eukaryota.SAR.Alveolata.Ciliophora.Scuticociliatia.Uronemella.Uronemella_filificum	3.8901			-
Eukaryota.SAR.Alveolata.Apicomplexa.Eugregarinorida	3.34685			-
Eukaryota.Amoebozoa.Myxogastria.Incertae_Sedis.Didymium	2.75813			-
Eukaryota.SAR.Rhizaria.Cercozoa.Gymnophrys.Athalamea.Athalamea_environmental_sample	2.52612			-
Eukaryota.SAR.Alveolata.Ciliophora.Colpodida.Maryna.Maryna_sp_MD_2011	2.56975			-
Eukaryota.SAR.Alveolata.Ciliophora.Litostomatea.Enchelyodon.Enchelyodon_sp_2_VBOEF_2011	4.62215	Private_sewage	4.33606	5.75954e-08
Eukaryota.Opisthokonta.Fungi.Chytridiomycota.Incertae_Sedis.Rozella	2.91228			-
Eukaryota.SAR.Alveolata.Ciliophora.Peritrichia	5.23197			-
Eukaryota.SAR.Alveolata.Dinoflagellata.Gymnodiniphycidae.Pelagodinium.Pelagodinium_beii	2.54443			-
Eukaryota.Archaeplastida	4.42216	Soil	4.11878	1.00011e-09
Eukaryota.Amoebozoa.Discosea.Longamoebia.Centramoebida.Protacanthamoeba	1.88345			-
Eukaryota.Excavata.Discoba.Kinetoplastea.Neobodonida.Rhynchobodo.Rhynchobodo_sp_HFCC304	2.9891			-
Eukaryota.Excavata.Metamonada.Parabasalia.Trichomonadea.Monotrichomonas.Monotrichomonas_carabina	3.2293			-
Eukaryota.SAR.Alveolata.Dinoflagellata.Gymnodiniphycidae.Gymnodinium_clade	2.87919			-
Eukaryota.Amoebozoa.Myxogastria	2.75813			-
Eukaryota.Opisthokonta.Fungi.Mucoromycotina.Endogone.Endogone	3.39684			-
Eukaryota.SAR.Stramenopiles.Diatomea.Mediophyceae.Thalassiosira.Thalassiosira_lundiana	3.08393			-
Eukaryota.SAR.Stramenopiles.Opalinata.Incertae_Sedis.Blastocystis.Blastocystis_hominis	2.87359			-
Eukaryota.SAR.Stramenopiles.Labyrinthulomycetes.Incertae_Sedis.Labyrinthula	3.20277			-
Eukaryota.Archaeplastida.Chloroplastida.Chlorophyta.Chlorophyceae.Dysmorphococcus	2.64422			-
Eukaryota.Opisthokonta.Fungi.Mucoromycotina.Endogone.Endogone.Endogone_lactiflua	3.39684			-
Eukaryota.SAR.Rhizaria.Cercozoa.Thecofilosea.Rhogostoma.Lecythium_sp	3.77327	DEP_sewage	3.47611	3.26297e-06
Eukaryota.SAR.Alveolata.Ciliophora.Prostomatea.Cryptocaryon.Cryptocaryon_irritans	4.22969			-
Eukaryota.SAR.Rhizaria.Cercozoa.Incertae_Sedis.Novel_Clade_Gran_4.uncultured_marine_eukaryote	2.52724			-
Eukaryota.Opisthokonta.Fungi.Mucoromycotina.Mucorales.Gongronella.Gongronella_sp_w5	2.34962			-
Eukaryota.SAR.Alveolata.Ciliophora.Spirotrichea.Kahliella	3.08304			-
Eukaryota.Excavata.Discoba.Kinetoplastea.Trypanosomatida.Strigomonas.Strigomonas_oncopelti	2.87413			-
Eukaryota.SAR.Alveolata.Ciliophora.Platyophryida.Sorogena	2.50088			-
Eukaryota.SAR.Alveolata.Dinoflagellata.Peridiniphycidae.Stoeckeria	2.53572			-
Eukaryota.SAR.Stramenopiles.Diatomea.Mediophyceae.Skeletonema.Skeletonema_menzellii	2.50535			-
Eukaryota.Incertae_Sedis.Incertae_Sedis.Incertae_Sedis	4.49169	Private_sewage	4.1796	1.26959e-05
Eukaryota.SAR.Rhizaria.Cercozoa.Cercomonadidae.Cercomonas.Soil_flagellate_AND18	3.27856			-
Eukaryota.Archaeplastida.Glaucophyta	2.51413			-
Eukaryota.SAR.Alveolata.Ciliophora.Spirotrichea.Hypotrichida.Hypotrichida_sp_LPJ_2005	2.86487			-
Eukaryota.Opisthokonta.Fungi.Ascomycota.Saccharomycetales.Spencermartinsiella	3.29135			-
Eukaryota.SAR.Rhizaria.Cercozoa.Silicofilosea.Thaumatomonas.Thaumatomonas_sp_SA	3.03158			-
Eukaryota.SAR.Stramenopiles.Phaeophyceae.Fucales	2.89041			-
Eukaryota.SAR.Rhizaria.Cercozoa.Glissomonadida.Metopion_like	3.15816			-
Eukaryota.SAR.Stramenopiles.Chrysophyceae.P3445.P3445	2.8639			-
Eukaryota.Incertae_Sedis.Centrohelida.Centrohelizoa.Acanthocystidae	3.54269	Soil	3.42924	9.66466e-08
Eukaryota.SAR.Alveolata.Ciliophora.Plagiopylea.Epalxella	2.4701			-
Eukaryota.SAR.Stramenopiles.Diatomea.Coscinodiscids.Coscinodiscus.Coscinodiscus_sp_GGM_2004	2.29403			-
Eukaryota.SAR.Stramenopiles.Diatomea.Bacillariophyceae.Placoneis.Placoneis_elginensis	3.18434			-
Eukaryota.Archaeplastida.Chloroplastida.Chlorophyta.Chlorophyceae.Polytoma	2.04353			-
Eukaryota.SAR.Alveolata.Ciliophora.Peritrichia.Epistylis.Epistylis_galea	1.22793			-
Eukaryota.SAR.Stramenopiles.MAST_12.Incertae_Sedis.Incertae_Sedis	2.55458			-
Eukaryota.SAR.Alveolata.Ciliophora.Peniculia.Stokesia	2.11173			-
Eukaryota.SAR.Stramenopiles.Diatomea.Bacillariophyceae.Cymbella.Cymbella_hebridica	4.20292			-
Eukaryota.SAR.Alveolata.Ciliophora.Scuticociliatia.Parauronema	2.67544			-
Eukaryota.SAR.Rhizaria.Cercozoa.Silicofilosea.Thaumatomastigidae.Thaumatomastigidae_environmental_sample	2.69682			-
Eukaryota.Archaeplastida.Chloroplastida.Chlorophyta.Trebouxiophyceae.Prototheca.Prototheca_zopfii	2.29362			-
Eukaryota.SAR.Alveolata.Ciliophora.Hymenostomatia.Tetrahymena.Tetrahymena_tropicalis	4.04438			-
Eukaryota.SAR.Rhizaria.Cercozoa.Silicofilosea.Euglypha.Euglypha_filifera	3.64552			-
Eukaryota.Archaeplastida.Chloroplastida.Chlorophyta.Chlorophyceae.Paulschulzia	2.14996			-
Eukaryota.SAR.Stramenopiles.Diatomea.Mediophyceae.Thalassiosira.Thalassiosira_nordenskioeldii	3.46738			-
Eukaryota.SAR.Alveolata.Apicomplexa.Archigregarinorida	3.29178			-
Eukaryota.Opisthokonta.Fungi.Ascomycota.Saccharomycetales.Hanseniaspora.Hanseniaspora_uvarum	1.68168			-
Eukaryota.SAR.Rhizaria.Cercozoa.Silicofilosea.Tracheleuglypha	2.81069			-
Eukaryota.Amoebozoa.Discosea.Longamoebia.Centramoebida.Acanthamoeba.Acanthamoeba_griffini	1.05207			-
Eukaryota.Opisthokonta.Fungi.Mucoromycotina.Mucorales.Rhizomucor	2.79085			-
Eukaryota.Amoebozoa.Schizoplasmodiida.Incertae_Sedis	3.50825	Soil	3.26801	4.76479e-10
Eukaryota.Opisthokonta.Fungi.Ascomycota.Saccharomycetales.Williopsis	2.14973			-
Eukaryota.SAR.Stramenopiles.Diatomea.Bacillariophyceae.Amphora.Amphora_libyca	4.27859			-
Eukaryota.Archaeplastida.Chloroplastida.Chlorophyta.Chlorophyceae.Desmodesmus	3.94409			-
Eukaryota.Opisthokonta.Fungi.Ascomycota.Taphrinomycotina.Schizosaccharomyces.Schizosaccharomyces_pombe_fission_yeast	2.65308			-
Eukaryota.SAR.Alveolata.Protalveolata.Syndiniales.Syndiniales_Group_I	3.48974			-
Eukaryota.Amoebozoa.Tubulinea.Euamoebida.Hartmannellidae	2.98439	Soil	3.22592	3.39168e-06
Eukaryota.SAR.Stramenopiles.Diatomea.Bacillariophyceae.Rossia	2.78424			-
Eukaryota.SAR.Stramenopiles.Chrysophyceae.Chromulinales.Ochromonas	2.7931			-
Eukaryota.Excavata.Metamonada.Parabasalia.Hypotrichomonadea	2.49496			-
Eukaryota.SAR.Alveolata.Apicomplexa.Colpodellidae	2.53918			-
Eukaryota.Incertae_Sedis.Cryptophyta.Cryptophyceae.Goniomonas.Goniomonas.Goniomonas_truncata	3.36077			-
Eukaryota.SAR.Alveolata.Dinoflagellata.Gymnodiniphycidae.Polarella	0.317326			-
Eukaryota.SAR.Stramenopiles.Labyrinthulomycetes.Incertae_Sedis	3.20277			-
Eukaryota.Opisthokonta.Fungi.Chytridiomycota.Chytridiomycetes.Piromyces	2.39259			-
Eukaryota.Opisthokonta.Fungi.Mucoromycotina.Mucorales.Rhizomucor.Rhizomucor_endophyticus	2.79085			-
Eukaryota.Archaeplastida.Chloroplastida.Chlorophyta.Trebouxiophyceae.Nannochloris.Nannochloris_sp_KMMCC_C_93	3.11264			-
Eukaryota.SAR.Alveolata.Ciliophora.Hymenostomatia.Tetrahymena.Tetrahymena_pyriformis	4.24664	DEP_sewage	3.97061	3.15419e-07
Eukaryota.Opisthokonta.Fungi.Mucoromycotina.Mucorales.Mucor.Mucor_circinelloides_f_circinelloides	2.99201	Soil	3.24007	6.00373e-08
Eukaryota.SAR.Alveolata.Dinoflagellata.Peridiniphycidae.Protoperidinium.Protoperidinium_minutum	2.60268			-
Eukaryota.SAR.Stramenopiles.Chrysophyceae.Ochromonadales.Paraphysomonas.Paraphysomonas_vestita	2.36839			-
Eukaryota.Amoebozoa.Tubulinea.Leptomyxida.Incertae_Sedis.Paraflabellula	2.59501			-
Eukaryota.SAR.Alveolata.Dinoflagellata.Peridiniphycidae.Pfiesteria_like.Pfiesteria_like_sp_HR1NovC5	2.7148			-
Eukaryota.SAR.Stramenopiles.Labyrinthulomycetes.PW19.Oblongichytrium.Oblongichytrium_sp_HK9	1.97107			-
Eukaryota.Amoebozoa.Tubulinea.Arcellinida.Phryganellina	3.6375	Soil	3.33453	1.931e-06
Eukaryota.SAR.Stramenopiles.Peronosporomycetes.Pythium.Pythium.Pythium_cylindrosporum	3.86192	Soil	3.58355	6.06011e-08
Eukaryota.SAR.Stramenopiles.Synurales.Synurales.Synura.Synura_uvella	2.68808			-
Eukaryota.SAR.Rhizaria.Cercozoa.Endomyxa.Platyreta.Platyreta_germanica	3.52521	Soil	3.42565	3.52535e-09
Eukaryota.Opisthokonta.Fungi.Chytridiomycota.Chytridiomycetes.Nowakowskiella	2.58809			-
Eukaryota.Archaeplastida.Chloroplastida.Chlorophyta.Chlorophyceae.Chlamydomonas.Chlamydomonas_sp_ISBAL_1103	2.15368			-
Eukaryota.SAR.Alveolata.Ciliophora.Astomatia.Metaracoelophrya	3.68253			-
Eukaryota.SAR.Stramenopiles.Peronosporomycetes.Incertae_Sedis.Aphanomyces	2.39661			-
Eukaryota.SAR.Alveolata.Ciliophora.Colpodida.Maryna	3.36896	Soil	3.2215	1.17817e-10
Eukaryota.SAR.Alveolata.Ciliophora.Peniculia.Stokesia.Stokesia_vernalis	2.11173			-
Eukaryota.SAR.Alveolata.Ciliophora.Phyllopharyngea.Colepidae	3.48316			-
Eukaryota.SAR.Stramenopiles.Peronosporomycetes.Incertae_Sedis.Haliphthoros.Haliphthoros_sp_NJM_0034	2.19321			-
Eukaryota.SAR.Stramenopiles.Opalinata.Incertae_Sedis.Rictus.Rictus_lutensis	2.41637			-
Eukaryota.SAR.Rhizaria.Cercozoa.Cercomonadidae.Cercomonas	4.56822			-
Eukaryota.SAR.Alveolata.Ciliophora.Litostomatea.Litonotus.Litonotus_paracygnus	2.22754			-
Eukaryota.Opisthokonta.Fungi.Ascomycota.Saccharomycetales.Kazachstania.Kazachstania_viticola	0.972393			-
Eukaryota.Opisthokonta.Fungi.Ascomycota.Saccharomycetales.Debaryomyces	1.89654			-
Eukaryota.Amoebozoa.Tubulinea.Euamoebida.Incertae_Sedis	3.2342	Soil	3.07107	5.67206e-07
Eukaryota.Opisthokonta.Fungi.Ascomycota.Saccharomycetales.Saccharomycopsis.Saccharomycopsis_fibuligera	1.13446			-
Eukaryota.SAR.Rhizaria.Cercozoa.Silicofilosea.Paulinella.Paulinella_chromatophora	2.51402			-
Eukaryota.Opisthokonta.Fungi.Mucoromycotina.Mucorales.Mortierella.Mortierella_chlamydospora	3.28807			-
Eukaryota.SAR.Stramenopiles.Chrysophyceae.Chrysamoebidales.Lagynion.Lagynion_cf_ampullaceum	1.66021			-
Eukaryota.Opisthokonta.Fungi.Ascomycota.Saccharomycetales.Zygoascus	2.30647			-
Eukaryota.SAR.Stramenopiles.Synurales.Synurales.Mallomonas.Mallomonas_caudata	3.44688			-
Eukaryota.SAR.Stramenopiles.Diatomea.Fragilariales.Synedra.Synedra_berolinensis	4.06445			-
Eukaryota.SAR.Stramenopiles.Incertae_Sedis	2.633			-
Eukaryota.SAR.Alveolata.Apicomplexa.Archigregarinorida.Filipodium.uncultured_eukaryote	3.29178			-
Eukaryota.SAR.Stramenopiles.Bicosoecida.Siluaniidae.Paramonas.Paramonas_globosa	1.50502			-
Eukaryota.SAR.Rhizaria.Cercozoa.Cercomonadidae.Cercomonas.uncultured_Eimeriidae	2.89411			-
Eukaryota.SAR.Rhizaria.Cercozoa.Silicofilosea.Euglypha	3.84895	Soil	3.59309	7.65922e-09
Eukaryota.Opisthokonta.Fungi.Ascomycota.Saccharomycetales.Spencermartinsiella.Spencermartinsiella_europaea	3.29135			-
Eukaryota.SAR.Alveolata.Ciliophora.Spirotrichea.Kahliella.Kahliella_sp_TT2005	3.08304			-
Eukaryota.SAR.Alveolata.Ciliophora.Litostomatea.Arcuospathidium	3.77324			-
Eukaryota.SAR.Rhizaria.Cercozoa.Incertae_Sedis.Incertae_Sedis.Cercozoa_sp_ATCC_50530	3.1755			-
Eukaryota.SAR.Stramenopiles.Chrysophyceae.Ochromonadales.Ochromonas.Ochromonas_danica	4.12606	DEP_sewage	3.88397	6.97369e-05
Eukaryota.SAR.Stramenopiles.Peronosporomycetes.Incertae_Sedis.Haptoglossa.Haptoglossa_zoospora	2.99134			-
Eukaryota.SAR.Stramenopiles.Diatomea.Bacillariophyceae.Naviculales	3.4544			-
Eukaryota.Archaeplastida.Chloroplastida.Charophyta.Zygnematales.Ancylonema.Ancylonema_nordenskioeldii	2.79714			-
Eukaryota.SAR.Stramenopiles.Diatomea.Melosirids.Paralia.Paralia_sulcata	3.40076			-
Eukaryota.SAR.Alveolata.Ciliophora.Spirotrichea.Sterkiella.Sterkiella_cavicola	2.86919			-
Eukaryota.SAR.Stramenopiles.Diatomea.Fragilariales.Plagiostriata.Plagiostriata_goreensis	2.49486			-
Eukaryota.Amoebozoa.Tubulinea.Euamoebida	3.42905	Soil	3.21799	5.21592e-07
Eukaryota.SAR.Alveolata.Ciliophora.Litostomatea.Triplumaria.Triplumaria_selenica	3.46436			-
Eukaryota.SAR.Alveolata.Ciliophora.Prostomatea.Coleps	2.6108			-
Eukaryota.SAR.Alveolata.Ciliophora.Spirotrichea.Trachelostyla.Trachelostyla_pediculiformis	2.89365			-
Eukaryota.SAR.Alveolata.Dinoflagellata.BAQK03.Heterocapsa.Heterocapsa_rotundata	3.06062			-
Eukaryota.SAR.Alveolata.Protalveolata.Syndiniales.Syndiniales_Group_I.uncultured_eukaryote	3.48974			-
Eukaryota.SAR.Alveolata.Ciliophora.Litostomatea.Entodinium.Entodinium_caudatum	3.05028			-
Eukaryota.SAR.Stramenopiles.Diatomea.Bacillariophyceae.Stauroneis.Stauroneis_kriegeri	3.85502			-
Eukaryota.SAR.Rhizaria.Cercozoa.Silicofilosea.Tracheleuglypha.Tracheleuglypha_dentata	2.81069			-
Eukaryota.SAR.Stramenopiles.Diatomea.Bacillariophyceae.Asterionellopsis.Asterionellopsis_glacialis	3.207			-
Eukaryota.Opisthokonta.Fungi.Chytridiomycota.Chytridiomycetes.Zygorhizidium	2.91774			-
Eukaryota.Opisthokonta.Fungi.Chytridiomycota.Incertae_Sedis.Rozella.Rozella_sp_JEL347	2.91228			-
Eukaryota.SAR.Alveolata.Apicomplexa.Sarcocystis.Toxoplasma.Toxoplasma_gondii	2.44725			-
Eukaryota.Incertae_Sedis.Cryptophyta.Cryptophyceae.Cryptomonadales.Storeatula.Storeatula_sp_CCMP1868	1.60399			-
Eukaryota.Incertae_Sedis	4.49254			-
Eukaryota.Excavata.Discoba.Kinetoplastea.Parabodonida.Parabodo.Parabodo_nitrophilus	3.80993			-
Eukaryota.SAR.Alveolata.Dinoflagellata.Peridiniphycidae	4.33511	Sediment	4.05217	5.72006e-10
Eukaryota.SAR.Stramenopiles.Opalinata.Incertae_Sedis.Blastocystis	3.58123			-
Eukaryota.Amoebozoa.Discosea.Longamoebia.Centramoebida.Protostelium.Protostelium_arachisporum	1.91733			-
Eukaryota.SAR.Stramenopiles.Labyrinthulomycetes.Thraustochytriaceae.Aplanochytrium.Aplanochytrium_sp_S1a	2.7516			-
Eukaryota.Opisthokonta.Fungi.Ascomycota.Saccharomycetales.Kluyveromyces	2.05709			-
Eukaryota.SAR.Stramenopiles.Chrysophyceae.Hibberdia	3.75452			-
Eukaryota.Excavata.Discoba.Heterolobosea.Tetramitia	3.94785			-
Eukaryota.Amoebozoa.Discosea.Flabellinia.Dactylopodida.Cyanidioschyzon.Cyanidioschyzon_sp_Y16	2.01681			-
Eukaryota.SAR.Stramenopiles.Chrysophyceae.Ochromonadales.Epipyxis	3.26543			-
Eukaryota.SAR.Alveolata.Ciliophora.Spirotrichea.Tetmemena	2.289			-
Eukaryota.SAR.Stramenopiles.Diatomea.Bacillariophyceae.Encyonema.Encyonema_minutum	2.36642			-
Eukaryota.SAR.Alveolata.Ciliophora.Spirotrichea.Tintinnidium.Tintinnidium_mucicola	1.99536			-
Eukaryota.Amoebozoa.Gracilipodida.Variosea.Varipodida.Arachnula	3.13355			-
Eukaryota.SAR.Alveolata.Ciliophora.Spirotrichea.Aspidisca.Aspidisca_aculeata	3.42681			-
Eukaryota.SAR.Rhizaria.Cercozoa.Thecofilosea.Ebria.Ebria_tripartita	3.72419			-
Eukaryota.SAR.Rhizaria.Cercozoa.Silicofilosea.Thaumatomastix	2.4566			-
Eukaryota.SAR.Rhizaria.Cercozoa.RT5iin19.Incertae_Sedis	2.817			-
Eukaryota.SAR.Stramenopiles.Chrysophyceae.Chrysophyceae.CCI40.Chrysophyceae_sp_CCMP2296	2.65085			-
Eukaryota.Excavata.Metamonada.Parabasalia.Tritrichomonadea.Dientamoeba	2.77372			-
Eukaryota.Excavata.Discoba.Heterolobosea	3.94785			-
Eukaryota.SAR.Stramenopiles.MAST_1.Incertae_Sedis	3.43581			-
Eukaryota.Archaeplastida.Chloroplastida.Chlorophyta.Chlorophyceae.Heterotetracystis	2.52107			-
Eukaryota.Archaeplastida.Chloroplastida.Chlorophyta.Chlorophyceae.Pleurastrum	2.45621			-
Eukaryota.Amoebozoa.Cavosteliida.Incertae_Sedis	2.40328			-
Eukaryota.SAR.Stramenopiles.Chrysophyceae.Ochromonadales.Ochromonas.Ochromonas_cf_sphaerocystis	2.4883			-
Eukaryota.SAR.Alveolata.Ciliophora.Colpodida.Colpoda.Colpoda_sp_MD_2011	3.98142			-
Eukaryota.SAR.Alveolata.Ciliophora.Litostomatea.Litonotus	3.06869			-
Eukaryota.SAR.Stramenopiles.Labyrinthulomycetes.Thraustochytriaceae.Schizochytrium.Schizochytrium_minutum	3.47075			-
Eukaryota.Opisthokonta.Fungi.Ascomycota.Saccharomycetales.Dipodascus	3.03123			-
Eukaryota.Excavata.Discoba.Kinetoplastea.Neobodonida.Rhynchobodo	3.59517			-
Eukaryota.SAR.Alveolata.Apicomplexa.Sarcocystis	2.44725			-
Eukaryota.Archaeplastida.Chloroplastida.Chlorophyta.Ulvophyceae.Planophila	2.55004			-
Eukaryota.Excavata.Discoba.Kinetoplastea.Neobodonida.Neobodo	4.26151			-
Eukaryota.SAR.Stramenopiles.Diatomea.Bacillariophyceae.Pseudo_nitzschia	2.83861			-
Eukaryota.SAR.Alveolata.Dinoflagellata.Peridiniphycidae.Pfiesteria_like	2.7148			-
Eukaryota.SAR.Stramenopiles.Peronosporomycetes.Phytophthora.Phytophthora	2.33904			-
Eukaryota.SAR.Alveolata.Ciliophora.Phyllopharyngea.Tokophrya.Tokophrya_lemnarum	1.09604			-
Eukaryota.Archaeplastida.Chloroplastida.Chlorophyta.Chlorophyceae.Amb_18S_422	3.31785			-
Eukaryota.SAR.Alveolata.Ciliophora.Colpodida.Bryophrya.Bryophrya_gemmea	2.67448			-
Eukaryota.Opisthokonta.Fungi.Chytridiomycota.Chytridiomycetes.Rhizophydium.Rhizophydium_sp_JEL223	2.08159			-
Eukaryota.Incertae_Sedis.Cryptophyta.Cryptophyceae.Cryptomonadales.Chroomonas	3.27974			-
Eukaryota.SAR.Alveolata.Dinoflagellata.Gymnodiniphycidae.Incertae_Sedis.uncultured_marine_eukaryote	2.92503			-
Eukaryota.Amoebozoa.Discosea.Flabellinia.Vannellida	3.8689			-
Eukaryota.Excavata.Discoba.Kinetoplastea.Trypanosomatida.Trypanosoma.Trypanosoma_culicavium	3.42045			-
Eukaryota.Excavata.Discoba.Euglenida.Euglenophyceae.Euglena	2.29566			-
Eukaryota.SAR.Rhizaria.Cercozoa.Glissomonadida.Cercozoa.Cercozoa_sp_OfKV	2.27882			-
Eukaryota.Opisthokonta.Fungi.Entomophthoromycotina	3.60463	Soil	3.33868	2.03103e-08
Eukaryota.Excavata.Discoba.Euglenida.Aphagea.Gyropaigne	2.61909			-
Eukaryota.SAR.Stramenopiles.Diatomea.Bacillariophyceae.Cymbopleura	2.62829			-
Eukaryota.Amoebozoa.Discosea.Longamoebia.Dermamoebida.Dermamoeba.Dermamoeba_algensis	2.58585			-
Eukaryota.Opisthokonta.Fungi.Chytridiomycota.Chytridiomycetes.Catenomyces	2.82338			-
Eukaryota.Opisthokonta.Fungi.Ascomycota.Saccharomycetales.Candida.Candida_bituminiphila	2.66959			-
Eukaryota.SAR.Stramenopiles.MAST_12	3.26504			-
Eukaryota.SAR.Alveolata.Apicomplexa.Neogregarinorida.Mattesia.Mattesia_sp_SV_2003	2.57088			-
Eukaryota.SAR.Alveolata.Ciliophora.Prostomatea.Coleps.Coleps_nolandi	2.6108			-
Eukaryota.Amoebozoa.Tubulinea.Arcellinida.Phryganellina.Cryptodifflugia	3.6375	Soil	3.33455	1.931e-06
Eukaryota.Excavata.Discoba.Euglenida.Heteronematina.Petalomonas.uncultured_eukaryote	3.64932			-
Eukaryota.Excavata.Discoba.Kinetoplastea.Neobodonida.Dimastigella.Dimastigella_trypaniformis	2.42353			-
Eukaryota.SAR.Stramenopiles.Diatomea.Fragilariales.Nanofrustulum	3.68122			-
Eukaryota.SAR.Stramenopiles.Diatomea.Bacillariophyceae.Navicula.Navicula_cryptotenella	3.51486			-
Eukaryota.SAR.Alveolata.Ciliophora.Litostomatea.Balantidium	0			-
Eukaryota.Excavata.Discoba.Euglenida.Heteronematina.Petalomonas	4.06411			-
Eukaryota.SAR.Alveolata.Ciliophora.Scuticociliatia.Ancistrum	2.72692			-
Eukaryota.SAR.Alveolata.Ciliophora.Spirotrichea.Urostyla.Urostyla_grandis	3.1391			-
Eukaryota.SAR.Stramenopiles.Diatomea.Mediophyceae.Thalassiosira.Thalassiosira_pseudonana	1.33716			-
Eukaryota.SAR.Alveolata.Ciliophora.Spirotrichea.Tintinnidium	1.99536			-
Eukaryota.Excavata.Discoba.Kinetoplastea.Prokinetoplastina.Ichthyobodo.uncultured_eukaryote	2.38612			-
Eukaryota.Archaeplastida.Chloroplastida.Chlorophyta.Trebouxiophyceae.Nannochloris.Nannochloris_sp_MBIC10596	2.53656			-
Eukaryota.Incertae_Sedis.Centrohelida.Centrohelizoa.Heterophryidae	2.82713			-
Eukaryota.Archaeplastida.Chloroplastida.Chlorophyta.Chlorodendrales.Tetraselmis	2.37687			-
Eukaryota.SAR.Stramenopiles.Peronosporomycetes.Pythium.Oryza	2.98466			-
Eukaryota.SAR.Alveolata.Ciliophora.Prostomatea.Prorodon	3.10969			-
Eukaryota.Excavata.Discoba.Euglenida.Euglenophyceae.Euglena.Euglena_longa	2.29566			-
Eukaryota.Opisthokonta.Fungi.Basidiomycota	4.77815			-
Eukaryota.SAR.Alveolata.Ciliophora.Scuticociliatia.Pseudocohnilembus.Pseudocohnilembus_longisetus	2.34072			-
Eukaryota.SAR.Alveolata.Ciliophora.Peritrichia.Carchesium.Carchesium_polypinum	2.59441			-
Eukaryota.SAR.Alveolata.Dinoflagellata.Gymnodiniphycidae.Pelagodinium	2.54443			-
Eukaryota.Amoebozoa.Archamoebae.Entamoebidae.Entamoebida	3.75278			-
Eukaryota.Opisthokonta.Fungi.Chytridiomycota.Chytridiomycetes.Catenomyces.Catenomyces_sp_JEL342	2.82338			-
Eukaryota.SAR.Alveolata.Ciliophora.Spirotrichea.Tunicothrix	2.53309			-
Eukaryota.SAR.Alveolata.Apicomplexa.Eugregarinorida.Monocystis	2.37316			-
Eukaryota.Amoebozoa.Tubulinea.Leptomyxida	3.49119			-
Eukaryota.Excavata.Metamonada.Preaxostyla.Trimastix.Trimastix.Trimastix_pyriformis_ATCC50598	1.30108			-
Eukaryota.Archaeplastida.Chloroplastida.Chlorophyta.Prasinophytae.Prasinoderma.Prasinophyceae_sp_MBIC10622	2.56858			-
Eukaryota.SAR.Stramenopiles.Labyrinthulomycetes.Thraustochytriaceae.Thraustochytriidae.Thraustochytriidae_sp_C9G	2.04354			-
Eukaryota.SAR.Rhizaria.Cercozoa.Silicofilosea.Spongomonas.Spongomonas_minima	2.7522			-
Eukaryota.Opisthokonta.Fungi.Zoopagomycotina	3.69643			-
Eukaryota.Opisthokonta.Fungi.Basidiomycota.Agaricomycotina.Trichosporon.Trichosporon_cutaneum	3.11325	Soil	3.0027	0.00101372
Eukaryota.SAR.Stramenopiles.Opalinata.Incertae_Sedis.Blastocystis.Blastocystis_sp_JEB_2010	3.0311			-
Eukaryota.SAR.Alveolata.Ciliophora.Plagiopylea.Lechriopyla.Lechriopyla_mystax	3.00155			-
Eukaryota.Archaeplastida.Chloroplastida.Chlorophyta.Chlorophyceae.Desmodesmus.Desmodesmus_communis	3.94409			-
Eukaryota.Amoebozoa.Archamoebae	3.75278			-
Eukaryota.SAR.Stramenopiles.Diatomea.Bacillariophyceae.Navicula.Navicula_phyllepta	3.66782			-
Eukaryota.Opisthokonta.Fungi.Zoopagomycotina.Zoopagomycotina.Syncephalis	3.67009			-
Eukaryota.SAR.Rhizaria.Cercozoa.Thecofilosea.Pseudodifflugia	2.41731			-
Eukaryota.SAR.Rhizaria.Cercozoa.Incertae_Sedis.Novel_Clade_Gran_4.uncultured_eukaryote	2.66818			-
Eukaryota.SAR.Rhizaria.Cercozoa.Silicofilosea.Allas.Allas_diplophysa	2.40122			-
Eukaryota.SAR.Rhizaria.Cercozoa.Gymnophrys.Gymnophrys.Gymnophrys_sp_ATCC_50923	3.14082			-
Eukaryota.SAR.Alveolata.Ciliophora.Spirotrichea.Tintinnopsis.Tintinnopsis_uruguayensis	2.73989			-
Eukaryota.SAR.Stramenopiles.Chrysophyceae.Ochromonadales.Paraphysomonas	3.62277			-
Eukaryota.SAR.Alveolata.Ciliophora.Scuticociliatia.Uronemella	3.8901			-
Eukaryota.SAR.Alveolata.Apicomplexa.Colpodella.Colpodella.Colpodella_tetrahymenae	1.93987			-
Eukaryota.SAR.Stramenopiles.Labyrinthulomycetes.Thraustochytriaceae.Schizochytrium	3.47075			-
Eukaryota.Opisthokonta.Fungi.Mucoromycotina.Mucorales.Rhizopus	2.57889			-
Eukaryota.SAR.Stramenopiles.Diatomea.Bacillariophyceae.Frustulia	3.01262			-
Eukaryota.Incertae_Sedis.Incertae_Sedis.Incertae_Sedis.Incertae_Sedis.RT5iin25.uncultured_freshwater_eukaryote	4.49125	Private_sewage	4.18876	9.51758e-07
Eukaryota.SAR.Alveolata.Ciliophora.Spirotrichea.Anteholosticha	4.09605	Soil	3.79532	6.12795e-11
Eukaryota.Amoebozoa.Schizoplasmodiida.Incertae_Sedis.Incertae_Sedis	3.50825	Soil	3.26838	4.76479e-10
Eukaryota.Incertae_Sedis.Cryptophyta.Cryptophyceae.Cryptomonadales.Proteomonas.Proteomonas_sulcata	2.34333			-
Eukaryota.SAR.Stramenopiles.Phaeophyceae.Fucales.Fucus	2.89041			-
Eukaryota.SAR.Alveolata.Ciliophora.Spirotrichea.Anteholosticha.Anteholosticha_manca	2.43203			-
Eukaryota.Opisthokonta.Fungi.Zoopagomycotina.Zoopagomycotina	3.69643			-
Eukaryota.SAR.Alveolata.Ciliophora.Litostomatea.Diploplastron.Diploplastron_affine	2.38487			-
Eukaryota.SAR.Rhizaria.Cercozoa.Silicofilosea.Pseudocorythion	2.27123			-
Eukaryota.SAR.Rhizaria.Cercozoa.Silicofilosea.Spongomonas	2.7522			-
Eukaryota.SAR.Alveolata.Ciliophora.Heterotrichea.Peritromus	3.18621			-
Eukaryota.SAR.Alveolata.Ciliophora.Litostomatea.Didinium	2.50105			-
Eukaryota.Opisthokonta.Fungi.Zoopagomycotina.Zoopagomycotina.Syncephalis.Syncephalis_depressa	3.67009			-
Eukaryota.Excavata.Discoba.Kinetoplastea.Prokinetoplastina.Ichthyobodo	2.75849	Soil	3.11544	5.80856e-05
Eukaryota.SAR.Stramenopiles.Diatomea.Mediophyceae.Stephanodiscus.Stephanodiscus_sp_KHR001	3.95376			-
Eukaryota.SAR.Alveolata	5.70763			-
Eukaryota.Opisthokonta.Fungi.Mucoromycotina.Mucorales.Pilaira	2.60189			-
Eukaryota.Incertae_Sedis.Cryptophyta.Cryptophyceae.Cryptomonadales.Cryptomonas.Cryptomonas_paramecium	1.51746			-
Eukaryota.Archaeplastida.Chloroplastida.Chlorophyta.Chlorophyceae.Tetracystis.Tetracystis_pampae	2.47857			-
Eukaryota.SAR.Stramenopiles.Bicosoecida.Bicosoecidae.Bicosoeca	1.79044			-
Eukaryota.SAR.Alveolata.Ciliophora.Litostomatea.Dileptus.Dileptus_sp	3.74949			-
Eukaryota.SAR.Alveolata.Ciliophora.Spirotrichea.Anteholosticha.Anteholosticha_monilata	3.86308			-
Eukaryota.SAR.Stramenopiles.Diatomea.Fragilariales.Synedra	4.06445			-
Eukaryota.SAR.Alveolata.Ciliophora.Spirotrichea.Gonostomum.Gonostomum_strenuum	3.58423			-
Eukaryota.SAR.Stramenopiles.Chrysophyceae.Hibberdia.Hibberdia	3.75452			-
Eukaryota.Opisthokonta.Fungi.Mucoromycotina.Mucorales.Cunninghamella.Cunninghamella_bertholletiae	2.49576			-
Eukaryota.SAR.Stramenopiles.Diatomea.Fragilariales	4.87118	Sediment	4.55109	2.0017e-07
Eukaryota.SAR.Stramenopiles.Dictyochophyceae.Pedinellales	3.28387			-
Eukaryota.Excavata.Metamonada.Parabasalia.Hypotrichomonadea.Trichomitus.Trichomitus_batrachorum	2.49496			-
Eukaryota.SAR.Stramenopiles.Diatomea.Melosirids.Aulacoseira	1.57962			-
Eukaryota.SAR.Stramenopiles.Chrysophyceae.Chromulinales.Poterioochromonas.Poterioochromonas_stipitata	3.31349			-
Eukaryota.Amoebozoa.Schizoplasmodiida.Incertae_Sedis.Incertae_Sedis.Incertae_Sedis.uncultured_eukaryote	3.01753	Soil	2.91245	2.95897e-07
Eukaryota.Amoebozoa.Discosea.Flabellinia.Dactylopodida.Cyanidioschyzon	2.01681			-
Eukaryota.SAR.Alveolata.Protalveolata.Colpodellida.Colpodella.Colpodella_edax	2.91279			-
Eukaryota.SAR.Alveolata.Ciliophora.Peritrichia.Zoothamnium.Zoothamnium_pararbuscula	1.92747			-
Eukaryota.SAR.Stramenopiles.Diatomea.Bacillariophyceae.Nitzschia.Nitzschia_sp_MBIC11128	2.47279			-
Eukaryota.SAR.Stramenopiles.Diatomea.Bacillariophyceae.Gyrosigma	3.5956			-
Eukaryota.SAR.Stramenopiles.Diatomea.Mediophyceae.Thalassiosira.Thalassiosira_weissflogii	2.87223			-
Eukaryota.Opisthokonta.Fungi.Basidiomycota.Agaricomycotina.Dacrymyces	3.42194			-
Eukaryota.SAR.Rhizaria.Cercozoa.7_23	2.3475			-
Eukaryota.SAR.Alveolata.Dinoflagellata.Peridiniphycidae.Scrippsiella.Scrippsiella_hangoei	2.85802			-
Eukaryota.Excavata.Metamonada.Preaxostyla.Trimastix.Trimastix	1.30108			-
Eukaryota.SAR.Alveolata.Ciliophora.Spirotrichea.Psammomitra.Psammomitra_retractilis	2.559			-
Eukaryota.SAR.Alveolata.Ciliophora.Astomatia	3.68253			-
Eukaryota.SAR.Alveolata.Apicomplexa.Piroplasmorida.Cardiosporidium.Cardiosporidium_cionae	2.56206			-
Eukaryota.Excavata.Metamonada.Preaxostyla.Trimastix	1.30108			-
Eukaryota.SAR.Alveolata.Ciliophora.Spirotrichea.Amphisiella	4.08098			-
Eukaryota.Opisthokonta.Fungi.Chytridiomycota.Chytridiomycetes.Polychytrium.Polychytrium_aggregatum	3.42203			-
Eukaryota.Amoebozoa.Gracilipodida	3.83751			-
Eukaryota.SAR.Stramenopiles.PRA_24	2.16551			-
Eukaryota.SAR.Stramenopiles.PRA_24.Incertae_Sedis.Leukarachnion.Leukarachnion_sp_ATCC_PRA_24	2.16551			-
Eukaryota.SAR.Stramenopiles.Labyrinthulomycetes.Thraustochytriaceae.Thraustochytrium.Thraustochytrium_multirudimentale	3.7208			-
Eukaryota.SAR.Alveolata.Apicomplexa.Gregarinasina.Eugregarinorida	3.21367			-
Eukaryota.Opisthokonta.Fungi.Chytridiomycota.Chytridiomycetes.Rhizophlyctis	3.49593			-
Eukaryota.Archaeplastida.Chloroplastida.Chlorophyta.Chlorophyceae.Chlamydomonas.Chlamydomonas_philotes	2.49517			-
Eukaryota.SAR.Alveolata.Apicomplexa.Novel_Apicomplexa_Class_2.uncultured_eukaryote.uncultured_eukaryote	4.06911			-
Eukaryota.SAR.Stramenopiles.Diatomea.Bacillariophyceae.Rhopalodia	3.31918			-
Eukaryota.SAR.Alveolata.Ciliophora.Colpodida.Prorodontidae	2.93888			-
Eukaryota.Opisthokonta.Fungi.Nucletmycea	3.57728			-
Eukaryota.Excavata.Discoba.Kinetoplastea.Prokinetoplastina	2.75849	Soil	3.11412	5.80856e-05
Eukaryota.Amoebozoa.Tubulinea.Arcellinida	3.99512	Soil	3.68568	2.0417e-06
Eukaryota.SAR.Stramenopiles.Incertae_Sedis.Incertae_Sedis.Pirsonia.Pirsonia_formosa	2.633			-
Eukaryota.SAR.Alveolata.Ciliophora.Peritrichia.Vorticella.Vorticella_microstoma	5.06946	Private_sewage	4.76206	1.42795e-08
Eukaryota.SAR.Stramenopiles.Diatomea.Bacillariophyceae.Cymbella.Cymbella_reniformis	3.65564			-
Eukaryota.SAR.Rhizaria.Cercozoa.Cercomonadidae.Cavernomonas	4.015	Soil	3.71755	3.65232e-09
Eukaryota.SAR.Rhizaria.Cercozoa.Gymnophrys.Athalamea	2.52612			-
Eukaryota.SAR.Alveolata.Ciliophora.Spirotrichea.uncultured.uncultured_eukaryote	2.21222			-
Eukaryota.Opisthokonta.Fungi.Blastocladiomycota.Blastocladiaceae.Blastocladiaceae.uncultured_fungus	2.0616			-
Eukaryota.Opisthokonta.Fungi.Entomophthoromycotina.Entomophthoraceae.Conidiobolus.Conidiobolus_coronatus	2.22664			-
Eukaryota.Opisthokonta.Fungi.Entomophthoromycotina.Entomophthoraceae.Conidiobolus	2.33438			-
Eukaryota.Opisthokonta.Fungi.Mucoromycotina.Endogone	3.39684			-
Eukaryota.Opisthokonta.Holozoa.Choanomonada.Craspedida.Monosiga	3.25272	Soil	3.15917	3.71445e-05
Eukaryota.SAR.Stramenopiles.Diatomea.Bacillariophyceae.Bacillariophyta.Bacillariophyta_sp_Z211	3.75323			-
Eukaryota.SAR.Alveolata.Ciliophora.Phyllopharyngea.Chilodonella	4.98962			-
Eukaryota.SAR.Alveolata.Dinoflagellata.Gymnodiniphycidae.Woloszynskia.Woloszynskia_cincta	4.0791			-
Eukaryota.SAR.Alveolata.Dinoflagellata.Dinophysiales.Dinophysis.Dinophysis_acuminata	2.53731			-
Eukaryota.SAR.Alveolata.Ciliophora.Spirotrichea.Pseudokeronopsis	3.44972			-
Eukaryota.SAR.Stramenopiles.Labyrinthulomycetes.D2P04F01	2.57468			-
Eukaryota.Opisthokonta.Fungi.Basidiomycota.Agaricomycotina.Papiliotrema.Papiliotrema_bandonii	2.43076			-
Eukaryota.SAR.Alveolata.Ciliophora.Peritrichia.Carchesium	2.59441			-
Eukaryota.Opisthokonta.Holozoa.Ichthyosporea.Ichthyophonae.Amoebidium	2.49777			-
Eukaryota.SAR.Alveolata.Ciliophora.Spirotrichea.Anteholosticha.Anteholosticha_gracilis	3.05325			-
Eukaryota.SAR.Alveolata.Dinoflagellata.Gymnodiniphycidae.Amphidinium	3.27766			-
Eukaryota.Archaeplastida.Chloroplastida.Chlorophyta.Chlorophyceae.Chlamydomonadales	3.49509			-
Eukaryota.SAR.Stramenopiles.MAST_12.Incertae_Sedis	3.26504			-
Eukaryota.SAR.Stramenopiles.Peronosporomycetes.Incertae_Sedis.Haptoglossa	3.32431			-
Eukaryota.SAR.Rhizaria.Cercozoa.Cercomonadidae.Cavernomonas.Cavernomonas_stercoris	3.67653	Soil	3.41035	1.1369e-10
Eukaryota.SAR.Stramenopiles.Labyrinthulomycetes.Thraustochytriaceae.Thraustochytrium	3.7208			-
Eukaryota.Opisthokonta.Fungi.Archaeorhizomyces.Archaeorhizomyces	3.90019			-
Eukaryota.Opisthokonta.Fungi.Chytridiomycota.Chytridiomycetes	3.98797	Soil	3.65774	8.79326e-09
Eukaryota.Archaeplastida.Chloroplastida.Chlorophyta.Chlorodendrales	2.37687			-
Eukaryota.SAR.Alveolata.Protalveolata.Syndiniales.Takayama.Takayama_cf_pulchellum	2.2118			-
Eukaryota.Excavata.Metamonada.Parabasalia.Trichomonadea.Pentatrichomonas.Pentatrichomonas_hominis	3.37421			-
Eukaryota.SAR.Rhizaria.Cercozoa.RT5iin19.Incertae_Sedis.uncultured_Eimeriidae	2.817			-
Eukaryota.SAR.Alveolata.Ciliophora.Spirotrichea.Omegastrombidium	2.90986			-
Eukaryota.SAR.Rhizaria.Cercozoa.Cercomonadidae.Cercomonas.Cercomonas_plasmodialis	3.39408			-
Eukaryota.Amoebozoa.Gracilipodida.Variosea.Varipodida.Flamella	3.31405			-
Eukaryota.Archaeplastida.Chloroplastida.Chlorophyta.Trebouxiophyceae.Trebouxia	2.90516			-
Eukaryota.SAR.Stramenopiles.Diatomea.Bacillariophyceae.Cymbopleura.Cymbopleura_naviculiformis	2.62829			-
Eukaryota.SAR.Stramenopiles.Chrysophyceae.Ochromonadales	5.91507			-
Eukaryota.SAR.Stramenopiles.Chrysophyceae.Chromulinales.Chromulina.Chromulina_cf_nebulosa	2.43411			-
Eukaryota.SAR.Rhizaria.Foraminifera.Globothalamea.Operculina	2.39673			-
Eukaryota.Opisthokonta.Fungi.Mucoromycotina.Mucorales.Umbelopsis	3.28827			-
Eukaryota.Excavata.Metamonada.Parabasalia	5.04255			-
Eukaryota.SAR.Alveolata.Apicomplexa.Colpodellidae.Colpodellidae.Colpodellidae_sp_HEP	2.53918			-
Eukaryota.Amoebozoa.Tubulinea.Arcellinida.Echinamoebida	3.74414			-
Eukaryota.SAR.Alveolata.Ciliophora.Phyllopharyngea.Chilodonella.Chilodonella_uncinata	4.98962			-
Eukaryota.SAR.Alveolata.Ciliophora.Colpodida.Bresslaua.Bresslaua_vorax	3.77745			-
Eukaryota.Opisthokonta.Fungi.Ascomycota.Saccharomycetales.Kluyveromyces.Kluyveromyces_blattae	2.05709			-
Eukaryota.Amoebozoa.Discosea.Flabellinia.Vannellida.Vannella.Vannella_sp_strain_CH88_I	2.71364			-
Eukaryota.SAR.Stramenopiles.Chrysophyceae.Chromulinales.Spumella	4.97411			-
Eukaryota.SAR.Stramenopiles.Labyrinthulomycetes	4.26253			-
Eukaryota.Excavata.Discoba.Kinetoplastea.Parabodonida.Parabodo.Parabodo_caudatus	5.23375	DEP_sewage	4.912	1.00999e-10
Eukaryota.SAR.Stramenopiles.Diatomea.Mediophyceae.Cyclotella	3.67667			-
Eukaryota.Excavata.Metamonada.Parabasalia.Trichomonadea.Trichomonas	4.75591			-
Eukaryota.Excavata.Discoba.Heterolobosea.Tetramitia.Naegleria	3.24828	DEP_sewage	2.98693	3.02127e-06
Eukaryota.SAR.Stramenopiles.Eustigmatales.Incertae_Sedis.Eustigmatos.Eustigmatos_magnus	3.08854			-
Eukaryota.SAR.Rhizaria.Cercozoa.Silicofilosea.Cercomonadida.Cercomonadida_environmental_sample	3.59926			-
Eukaryota.SAR.Alveolata.Apicomplexa.Novel_Apicomplexa_Class_1.uncultured_eukaryote.uncultured_eukaryote	2.90557			-
Eukaryota.SAR.Stramenopiles.Labyrinthulomycetes.Thraustochytriaceae.Aplanochytrium.Aplanochytrium_stocchinoi	2.44493			-
Eukaryota.SAR.Stramenopiles.Diatomea.Bacillariophyceae.Navicula.Navicula_sp_AT_14508	3.12972			-
Eukaryota.SAR.Alveolata.Ciliophora.Peritrichia.Telotrochidium	2.87628			-
Eukaryota.SAR.Alveolata.Ciliophora.Peritrichia.Vorticella.Vorticella_sp_PPS_2011b	0.858006			-
Eukaryota.Opisthokonta.Holozoa.Ichthyosporea.Ichthyophonae.Enterobryus	2.336			-
Eukaryota.Amoebozoa.Tubulinea.Euamoebida.Incertae_Sedis.BOLA868.uncultured_Hartmannellidae	3.20542			-
Eukaryota.SAR.Stramenopiles.Diatomea.Bacillariophyceae.Fragilaria.Fragilaria_sp_D_47	2.49094			-
Eukaryota.Opisthokonta.Fungi.Mucoromycotina.Mucorales.Mucorales.zygomycete_sp_AM_2008a	5.03229	Soil	4.72575	6.55399e-11
Eukaryota.Amoebozoa.Discosea.Flabellinia.Dactylopodida	3.7168	Sediment	3.53431	0.00012705
Eukaryota.SAR.Stramenopiles.Opalinata.Incertae_Sedis.Blastocystis.Blastocystis_lapemi	0.547243			-
Eukaryota.Amoebozoa.Archamoebae.Entamoebidae.Entamoebida.Entamoeba	3.75278			-
Eukaryota.Opisthokonta.Fungi.Ascomycota.Saccharomycetales.Komagataella.Komagataella_pastoris_CBS_7435	0			-
Eukaryota.Opisthokonta.Fungi.Blastocladiomycota.Blastocladiaceae.Blastocladiaceae	2.0616			-
Eukaryota.SAR.Stramenopiles.Incertae_Sedis.Incertae_Sedis.Pirsonia	2.633			-
Eukaryota.Amoebozoa.Discosea.Flabellinia.Vannellida.Vannella.uncultured_Eimeriidae	2.25778			-
Eukaryota.SAR.Rhizaria.Cercozoa.Gymnophrys.Cercomonas.Cercomonas_celer	3.35946			-
Eukaryota.Amoebozoa.Discosea.Longamoebia.Centramoebida.Stenamoeba.Stenamoeba_sp_CRIB68	2.31584	Soil	3.64884	0.0024663
Eukaryota.SAR.Stramenopiles.Diatomea.Bacillariophyceae.Cymbella.Cymbella_conifera	3.07446			-
Eukaryota.Opisthokonta.Fungi.Blastocladiomycota.Blastocladiaceae.Allomyces	4.60819	Sediment	4.31592	3.04607e-07
Eukaryota.SAR.Rhizaria.Cercozoa.Silicofilosea.CCW10.uncultured_eukaryote	3.49791			-
Eukaryota.SAR.Alveolata.Ciliophora.Peritrichia.Opisthonecta	3.57849			-
Eukaryota.Excavata.Metamonada.Parabasalia.Tritrichomonadea.Tritrichomonas.Tritrichomonas_suis	4.29225	DEP_sewage	3.98627	1.63816e-08
Eukaryota.Opisthokonta.Fungi.Basidiomycota.Agaricomycotina.Derxomyces.Derxomyces_anomala	3.1569			-
Eukaryota.Opisthokonta.Fungi.Ascomycota.Saccharomycetales.Millerozyma.Millerozyma_farinosa_CBS_7064_Pichia_farinosa_CBS_7064	2.41753			-
Eukaryota.Opisthokonta.Fungi.Chytridiomycota.Chytridiomycetes.Entophlyctis.Entophlyctis_confervae_glomeratae	2.81391			-
Eukaryota.SAR.Stramenopiles.Chrysophyceae.Chrysocapsales	2.62741			-
Eukaryota.SAR.Stramenopiles.Bicosoecida.Siluaniidae.Paramonas	1.50502			-
Eukaryota.SAR.Stramenopiles.Chrysophyceae.Chromulinales.Spumella.Spumella_sp_TGS4	3.85218			-
Eukaryota.SAR.Alveolata.Apicomplexa.Novel_Apicomplexa_Class_1.Ammonia	3.35513			-
Eukaryota.Opisthokonta.Fungi.Mucoromycotina	5.15848	Soil	4.84962	3.18814e-08
Eukaryota.Opisthokonta.Fungi.Chytridiomycota.Chytridiomycetes.Kappamyces	2.1844			-
Eukaryota.SAR.Alveolata.Ciliophora.Spirotrichea.Bistichella	2.10683			-
Eukaryota.SAR.Stramenopiles.Diatomea.Mediophyceae.Thalassiosira	3.9219			-
Eukaryota.SAR.Rhizaria.Cercozoa.Silicofilosea.Euglypha.Euglypha_rotunda	3.3384			-
Eukaryota.Opisthokonta.Fungi.Entomophthoromycotina.Entomophthoraceae.Entomophaga.Entomophaga_aulicae	2.70158			-
Eukaryota.SAR.Rhizaria.Cercozoa.Thecofilosea.Protaspis.Protaspis_sp_CC_2009a	4.12406			-
Eukaryota.SAR.Rhizaria.Cercozoa.Thecofilosea.Protaspis.Protaspis_sp_CC_2009c	3.64411			-
Eukaryota.SAR.Stramenopiles.Diatomea.Mediophyceae.Skeletonema.Skeletonema_costatum	3.39701			-
Eukaryota.SAR.Rhizaria.Cercozoa.Gymnophrys.Cercozoa.Cercozoa_sp_DDB_2008e	2.89954			-
Eukaryota.SAR.Alveolata.Ciliophora.Heterotrichea.Cryptosporidiidae.Cryptosporidiidae_environmental_sample	3.45443			-
Eukaryota.SAR.Rhizaria.Cercozoa.Gymnophrys.Cercozoa.Cercozoa_sp_DDB_2008c	2.72151			-
Eukaryota.Archaeplastida.Chloroplastida.Chlorophyta.Chlorophyceae.Pseudomuriella	2.7356			-
Eukaryota.Amoebozoa.Gracilipodida.Variosea.Varipodida.Flamella.Flamella_arnhemensis	2.23216			-
Eukaryota.SAR.Rhizaria.Cercozoa.Cercomonadidae.Cercomonas.Cercomonas_edax	4.19083	Soil	3.87385	1.00047e-09
Eukaryota.Incertae_Sedis.Incertae_Sedis.Apusomonadidae	3.37588			-
Eukaryota.SAR.Rhizaria.Cercozoa.Silicofilosea.uncultured	2.49534			-
Eukaryota.SAR.Alveolata.Ciliophora.Scuticociliatia.Pseudocohnilembus.Pseudocohnilembus_hargisi	3.23687			-
Eukaryota.SAR.Stramenopiles.Peronosporomycetes.Incertae_Sedis.Saprolegnia.Saprolegnia_sp_SAP4	1.65703			-
Eukaryota.SAR.Stramenopiles.Diatomea.Coscinodiscids	2.29403			-
Eukaryota.SAR.Rhizaria.Cercozoa.Endomyxa.Sorosphaera	2.12209			-
Eukaryota.Opisthokonta.Fungi.Nucletmycea.Incertae_Sedis.Nuclearia	3.57728			-
Eukaryota.Archaeplastida.Chloroplastida.Chlorophyta.Chlorophyceae.Chlorosarcinopsis.Chlorosarcinopsis_bastropiensis	2.81196			-
Eukaryota.SAR.Stramenopiles.Peronosporomycetes.Incertae_Sedis.Incertae_Sedis	3.05065			-
Eukaryota.Archaeplastida.Glaucophyta.Glaucophyta.Glaucophyta.Cyanophora	2.51413			-
Eukaryota.SAR.Stramenopiles.Diatomea.Mediophyceae.Biddulphiopsis.Biddulphiopsis_titiana	4.3452			-
Eukaryota.SAR.Stramenopiles.Chrysophyceae.Ochromonadales.Ochromonas	4.1368	DEP_sewage	3.8929	2.82575e-05
Eukaryota.SAR.Stramenopiles.MAST_4.Incertae_Sedis.Incertae_Sedis.uncultured_stramenopile	2.43578			-
Eukaryota.Amoebozoa.Gracilipodida.Variosea.Varipodida.Filamoeba.Filamoeba_sp_COHH_101	3.41702			-
Eukaryota.SAR.Alveolata.Ciliophora.Spirotrichea.Pleurotricha.Pleurotricha_lanceolata	2.61335			-
Eukaryota.SAR.Alveolata.Ciliophora.Prostomatea.Cryptocaryon	4.22969			-
Eukaryota.SAR.Alveolata.Ciliophora.Cyrtolophosidida.Prorodontidae.Prorodontidae_environmental_sample	3.1243			-
Eukaryota.SAR.Alveolata.Dinoflagellata.Gymnodiniphycidae.Gymnodinium_clade.Gymnodinium_sp_NVA_RUS_2008	1.01904			-
Eukaryota.SAR.Alveolata.Ciliophora.Spirotrichea.Omegastrombidium.Omegastrombidium_elegans	2.90986			-
Eukaryota.Amoebozoa.Gracilipodida.Variosea.Varipodida.Arachnula.Arachnula_sp_ATCC_50593	3.13355			-
Eukaryota.SAR.Rhizaria.Cercozoa.Endomyxa.Spongospora	3.34771			-
Eukaryota.Opisthokonta.Fungi.Blastocladiomycota	4.7286	Sediment	4.43648	1.14224e-06
Eukaryota.Amoebozoa.Incertae_Sedis	2.53061	Soil	3.18866	4.54438e-05
Eukaryota.SAR.Alveolata.Ciliophora.Spirotrichea.Hypotrichida	2.86487			-
Eukaryota.SAR.Stramenopiles.Diatomea.Bacillariophyceae.Craticula.Craticula_importuna	3.81151			-
Eukaryota.SAR.Alveolata.Ciliophora.Spirotrichea.Euplotes.Euplotes_elegans	3.01505			-
Eukaryota.SAR.Alveolata.Ciliophora.Phyllopharyngea.Tokophrya	2.81059			-
Eukaryota.SAR.Rhizaria.Cercozoa.Cercomonadidae.Paracercomonas.Paracercomonas_elongata	2.84594			-
Eukaryota.Opisthokonta.Fungi.Entomophthoromycotina.Entomophthoraceae.Conidiobolus.Conidiobolus_brefeldianus	2.33347			-
Eukaryota.SAR.Rhizaria.Cercozoa	5.45092	Soil	5.14302	2.96128e-08
Eukaryota.SAR.Stramenopiles.Diatomea.Fragilariales.Opephora.Opephora_sp_s0357	4.75179			-
Eukaryota.Excavata.Metamonada.Parabasalia.Trichomonadea.Ditrichomonas	4.67874			-
Eukaryota.Opisthokonta.Fungi.Archaeorhizomyces	3.90019			-
Eukaryota.Opisthokonta.Fungi.Ascomycota.Saccharomycetales.Candida	3.347			-
Eukaryota.Excavata.Discoba.Kinetoplastea.Neobodonida	4.63734			-
Eukaryota.Incertae_Sedis.Centrohelida.Centrohelizoa.Mb_5C.Lobosea	4.02141	Soil	3.70959	4.33512e-09
Eukaryota.SAR.Alveolata.Ciliophora.Hymenostomatia.Tetrahymena.Tetrahymena_thermophila	4.80871			-
Eukaryota.SAR.Rhizaria.Cercozoa.Silicofilosea.Trachelocorythion.Trachelocorythion_pulchellum	2.21748			-
Eukaryota.SAR.Rhizaria.Cercozoa.Cercomonadidae.Cercozoa.Cercozoa_sp_COHH_1	4.33465	Soil	4.00838	2.91952e-10
Eukaryota.SAR.Rhizaria.Cercozoa.Silicofilosea.Thaumatomonadida.Thaumatomonadida_environmental_sample	3.69927			-
Eukaryota.Opisthokonta.Holozoa.Ichthyosporea.Ichthyophonae.Anurofeca.Anurofeca_sp_LAH_2003	2.912			-
Eukaryota.Opisthokonta.Fungi.Chytridiomycota.Chytridiomycetes.Chytriomyces.Chytriomyces_sp_WB_235A	2.42809			-
Eukaryota.Opisthokonta.Fungi.Ascomycota.Taphrinomycotina.Taphrina	2.73553			-
Eukaryota.SAR.Rhizaria.Cercozoa.Cercomonadidae.Cercozoa	4.3588	Soil	4.0345	2.91952e-10
Eukaryota.SAR.Alveolata.Ciliophora.Litostomatea.Dileptus.Dileptus_microstoma	3.27058			-
Eukaryota.SAR.Rhizaria.Cercozoa.Cercomonadidae.Cercomonas.Cercomonas_sp_Tempisque	4.1089			-
Eukaryota.Excavata.Discoba.Kinetoplastea.Neobodonida.Dimastigella.Dimastigella_mimosa	2.40559			-
Eukaryota.SAR.Alveolata.Ciliophora.Spirotrichea.Pseudokeronopsis.Pseudokeronopsis_carnea	3.44972			-
Eukaryota.SAR.Stramenopiles.Diatomea.Melosirids.Melosira.Melosira_dubia	3.59771			-
Eukaryota.SAR.Rhizaria.Cercozoa.Cercomonadidae.Thaumatomonadida	2.88285			-
Eukaryota.SAR.Stramenopiles.Diatomea.Bacillariophyceae.Naviculales.Naviculales_sp_CCMP2297	3.4544			-
Eukaryota.SAR.Stramenopiles.Diatomea.Mediophyceae.Psammoneis.Psammoneis_pseudojaponica	3.47335			-
Eukaryota.Opisthokonta.Fungi.Basidiomycota.Agaricomycotina.Dioszegia.Dioszegia_fristingensis	3.05666			-
Eukaryota.Amoebozoa.Tubulinea.Euamoebida.Glaeseria.Saccamoeba	2.61908			-
Eukaryota.SAR.Stramenopiles.Chrysophyceae.Chromulinales.Spumella_like.Spumella_like_flagellate_JBC_S23	3.88635			-
Eukaryota.Opisthokonta	5.40487			-
Eukaryota.SAR.Alveolata.Ciliophora.Litostomatea.Dileptus.Dileptus_costaricanus	2.33492			-
Eukaryota.Opisthokonta.Fungi.Basidiomycota.Agaricomycotina.Trichosporon.Trichosporon_laibachii	2.26815			-
Eukaryota.SAR.Stramenopiles.MAST_1.Incertae_Sedis.MAST_1_C.uncultured_eukaryote	3.43581			-
Eukaryota.SAR.Stramenopiles.Opalinata.Incertae_Sedis.Blastocystis.Blastocystis_sp_H11	3.23396			-
Eukaryota.Excavata.Discoba.Kinetoplastea.Neobodonida.Bodonidae	3.75175			-
Eukaryota.Excavata.Discoba.Kinetoplastea.Neobodonida.Neobodo.Neobodo_designis	4.13957			-
Eukaryota.SAR.Stramenopiles.Hyphochytriales.Rhizidiomycetaceae.Rhizidiomyces.Rhizidiomyces_apophysatus	2.46295			-
Eukaryota.Excavata.Discoba.Kinetoplastea.Neobodonida.Rhynchobodo.Rhynchobodo_sp_Sourhope	2.58867			-
Eukaryota.Opisthokonta.Fungi.Ascomycota.Saccharomycetales.Williopsis.Williopsis_sp_JHL_2007a	2.14973			-
Eukaryota.SAR.Alveolata.Ciliophora.Hymenostomatia.Colpidium.Colpidium_striatum	3.51436			-
Eukaryota.Incertae_Sedis.Centrohelida	4.14596	Soil	3.8448	5.41397e-08
Eukaryota.SAR.Stramenopiles.Diatomea.Mediophyceae.Chaetoceros.Chaetoceros_sp	3.16253			-
Eukaryota.SAR.Alveolata.Ciliophora.Scuticociliatia.Orchitophryidae	3.33413			-
Eukaryota.Opisthokonta.Fungi.Mucoromycotina.Mucorales.Mortierella.Mortierella_wolfii	3.6852			-
Eukaryota.Archaeplastida.Chloroplastida.Chlorophyta.Ulvophyceae.Planophila.Planophila_laetevirens	2.55004			-
Eukaryota.Amoebozoa.Gracilipodida.Variosea.Varipodida.LEMD267	2.81156			-
Eukaryota.Archaeplastida.Chloroplastida.Chlorophyta.Trebouxiophyceae.Friedmannia	2.7778			-
Eukaryota.Archaeplastida.Chloroplastida.Chlorophyta.Ulvophyceae.Desmochloris.Desmochloris_halophila	2.21094			-
Eukaryota.Incertae_Sedis.Cryptophyta	3.98503			-
Eukaryota.Opisthokonta.Fungi.Ascomycota.Saccharomycetales.Candida.Candida_intermedia	2.09173			-
Eukaryota.Amoebozoa.Discosea.Longamoebia.Centramoebida.Protacanthamoeba.Protacanthamoeba_bohemica	1.88345			-
Eukaryota.SAR.Alveolata.Ciliophora.Litostomatea.Diplodinium.Diplodinium_dentatum	3.13378			-
Eukaryota.SAR.Rhizaria.Cercozoa.Glissomonadida.Cercozoa.Cercozoa_sp_G11	2.57595			-
Eukaryota.Opisthokonta.Fungi.Ascomycota.Saccharomycetales.Candida.Candida_pseudoglaebosa	2.33115			-
Eukaryota.SAR.Alveolata.Ciliophora.Peritrichia.Vaginicola.Vaginicola_crystallina	3.83717			-
Eukaryota.SAR.Stramenopiles.Diatomea.Mediophyceae	4.89427	Sediment	4.55195	9.22444e-07
Eukaryota.SAR.Stramenopiles.Diatomea.Mediophyceae.Thalassiosira.Thalassiosira_allenii	2.65335			-
Eukaryota.SAR.Stramenopiles.Peronosporomycetes.Saprolegnia.Saprolegnia	2.59902			-
Eukaryota.Archaeplastida.Chloroplastida.Chlorophyta.Chlorophyceae.Heterotetracystis.Heterotetracystis_akinetos	2.52107			-
Eukaryota.Amoebozoa.Tubulinea.Arcellinida.Echinamoebida.Echinamoeba.Echinamoeba_thermarum	3.06009			-
Eukaryota.SAR.Alveolata.Apicomplexa.Cryptosporidium.Cryptosporidium	2.98752			-
Eukaryota.SAR.Stramenopiles.Diatomea.Bacillariophyceae.Pseudo_nitzschia.Pseudo_nitzschia_heimii	2.83861			-
Eukaryota.SAR.Stramenopiles.Diatomea.Melosirids	3.81134			-
Eukaryota.Opisthokonta.Fungi.Ascomycota.Saccharomycetales.Candida.Candida_chickasaworum	2.79384			-
Eukaryota.Amoebozoa.Tubulinea.Leptomyxida.Leptomyxa.Ripidomyxa.Ripidomyxa_sp_RP009	3.4322	Soil	3.21284	8.93856e-08
Eukaryota.SAR.Alveolata.Ciliophora.Litostomatea.Trachelius	2.772			-
Eukaryota.SAR.Stramenopiles.Synurales.Synurales.Mallomonas.Mallomonas_adamas	2.7432			-
Eukaryota.SAR.Stramenopiles.Chrysophyceae.Ochromonadales.Epipyxis.Epipyxis_pulchra	3.26543			-
Eukaryota.Opisthokonta.Fungi.Basidiomycota.Agaricomycotina.Incertae_Sedis	2.03136			-
Eukaryota.Archaeplastida.Chloroplastida.Charophyta.Zygnematales	2.79714			-
Eukaryota.Archaeplastida.Chloroplastida.Chlorophyta.Chlorophyceae.Tetracystis	2.89003			-
Eukaryota.SAR.Stramenopiles.Diatomea.Bacillariophyceae.Asterionellopsis	3.207			-
Eukaryota.SAR.Stramenopiles.Eustigmatales.Incertae_Sedis.Trachydiscus.Trachydiscus_minutus	2.10887			-
Eukaryota.SAR.Alveolata.Dinoflagellata.Peridiniphycidae._A537Kryptoperidinium	2.08862			-
Eukaryota.Opisthokonta.Fungi.Blastocladiomycota.Blastocladiaceae.Blastocladiales.Blastocladiales_sp_TJ_2007a	2.73515			-
Eukaryota.Amoebozoa.Gracilipodida.Variosea	3.83751			-
Eukaryota.SAR.Rhizaria.Cercozoa.Incertae_Sedis.Incertae_Sedis	3.1755			-
Eukaryota.Incertae_Sedis.Incertae_Sedis.Apusomonadidae.Apusomonadidae.Micronuclearia.Micronuclearia_podoventralis	2.42718			-
Eukaryota.Excavata.Discoba.Kinetoplastea.Parabodonida.Procryptobia.Procryptobia_sorokini	3.3082			-
Eukaryota.SAR.Stramenopiles.Diatomea.Bacillariophyceae.Cylindrotheca.Cylindrotheca_closterium	2.80471			-
Eukaryota.SAR.Alveolata.Ciliophora.Heterotrichea.Peritromus.uncultured_eukaryote	2.66975			-
Eukaryota.SAR.Stramenopiles.Chrysophyceae.Chromulinales.LG31_02	3.89609			-
Eukaryota.SAR.Rhizaria.Cercozoa.Endomyxa.Sorosphaera.Sorosphaera_veronicae	2.12209			-
Eukaryota.SAR.Stramenopiles.Diatomea.Bacillariophyceae.Rossia.Rossia_sp_E3333	2.78424			-
Eukaryota.Opisthokonta.Fungi.Chytridiomycota.Chytridiomycetes.Entophlyctis.Entophlyctis_helioformis	0			-
Eukaryota.SAR.Stramenopiles.Peronosporomycetes.Incertae_Sedis.Haliphthoros	2.19321			-
Eukaryota.SAR.Stramenopiles	5.94692			-
Eukaryota.Incertae_Sedis.Incertae_Sedis.Apusomonadidae.Apusomonadidae.Apusomonas	3.0399	Soil	3.22766	5.19762e-11
Eukaryota.SAR.Stramenopiles.Diatomea.Bacillariophyceae.Amphora.Amphora_cf_fogediana	3.36884			-
Eukaryota.SAR.Stramenopiles.Diatomea.Mediophyceae.Thalassiosira.Thalassiosira_minuscula	2.88105			-
Eukaryota.Amoebozoa.Discosea	4.0877			-
Eukaryota.SAR.Alveolata.Ciliophora.Peniculia.Lembadion.Lembadion_bullinum	2.39759			-
Eukaryota.Opisthokonta.Fungi.Basidiomycota.Agaricomycotina.Cryptococcus.Cryptococcus_daszewskae	1.34992			-
Eukaryota.SAR.Alveolata.Ciliophora.Phyllopharyngea.Hartmannula	0			-
Eukaryota.SAR.Alveolata.Dinoflagellata.Peridiniphycidae.Scrippsiella.Scrippsiella_trochoidea	3.90541			-
Eukaryota.SAR.Alveolata.Dinoflagellata.Gymnodiniphycidae.Azadinium	3.22479			-
Eukaryota.SAR.Alveolata.Ciliophora.Nassophorea.Zosterodasys.Zosterodasys_agamalievi	2.33949			-
Eukaryota.Opisthokonta.Fungi.Ascomycota.Saccharomycetales.Debaryomyces.Debaryomyces_hansenii_var_hansenii	1.89654			-
Eukaryota.SAR.Rhizaria.Cercozoa.7_23.Gymnophrys.Gymnophrys_sp_COHH_17	2.3475			-
Eukaryota.SAR.Stramenopiles.Labyrinthulomycetes.Thraustochytriaceae.Diplophrys	3.84792	DEP_sewage	3.55151	2.59946e-08
Eukaryota.SAR.Rhizaria.Cercozoa.Silicofilosea.Allas	3.65126			-
Eukaryota.SAR.Rhizaria.Cercozoa.Glissomonadida.Proleptomonas	2.76396	Soil	3.68767	8.02601e-11
Eukaryota.SAR.Alveolata.Ciliophora.Spirotrichea.Oxytricha.Oxytricha_sp	3.79342			-
Eukaryota.SAR.Rhizaria.Cercozoa.Silicofilosea.Cercozoa.Cercozoa_sp_YPF501	3.07793			-
Eukaryota.SAR.Rhizaria.Cercozoa.Glissomonadida.Cercozoa	3.47464			-
Eukaryota.SAR.Alveolata.Ciliophora.Scuticociliatia.Homalogastra.Homalogastra_setosa	3.02786			-
Eukaryota.Opisthokonta.Fungi.Basidiomycota.Agaricomycotina.Cryptococcus.Cryptococcus_podzolicus	2.66937			-
Eukaryota.SAR.Alveolata.Apicomplexa.Colpodella	2.14202			-
Eukaryota.SAR.Alveolata.Dinoflagellata.BAQK03.Heterocapsa	3.06062			-
Eukaryota.Amoebozoa.Discosea.Longamoebia.Dermamoebida.Mayorella.Mayorella_gemmifera	3.61243			-
Eukaryota.SAR.Stramenopiles.Xanthophyceae.Tribonematales.Heterothrix	2.55234			-
Eukaryota.SAR.Alveolata.Dinoflagellata.Peridiniphycidae.Gonyaulax.Gonyaulax_polyedra	2.22868			-
Eukaryota.SAR.Stramenopiles.MAST_4	2.43578			-
Eukaryota.SAR.Rhizaria.Cercozoa.Cercomonadidae.Paracercomonas.Paracercomonas_crassicauda	3.63663			-
Eukaryota.Opisthokonta.Fungi.Chytridiomycota.Chytridiomycetes.Rhizophlyctis.Rhizophlyctis_rosea	3.47158			-
Eukaryota.SAR.Stramenopiles.Chrysophyceae.Chromulinales.JBNA46	3.45713			-
Eukaryota.SAR.Stramenopiles.Labyrinthulomycetes.PW19	3.67748			-
Eukaryota.SAR.Rhizaria.Cercozoa.Silicofilosea.Trinema.Trinema_enchelys	3.97019	Soil	3.68317	3.96825e-11
Eukaryota.Opisthokonta.Fungi.Chytridiomycota.Chytridiomycetes.Polychytrium	3.42203			-
Eukaryota.Opisthokonta.Fungi.Ascomycota.Saccharomycetales.Dipodascus.Dipodascus_ingens	1.5532			-
Eukaryota.Amoebozoa.Discosea.Longamoebia.Centramoebida.Acanthamoeba.Acanthamoeba_sp_PJ	2.98961			-
Eukaryota.SAR.Stramenopiles.Chrysophyceae.Chromulinales.Chrysamoeba	4.49555			-
Eukaryota.SAR.Alveolata.Ciliophora.Colpodida.Bardeliella	2.60731			-
Eukaryota.SAR.Stramenopiles.Chrysophyceae.Chromulinales	5.55527	Private_sewage	5.25302	1.17e-06
Eukaryota.SAR.Stramenopiles.Chrysophyceae.Chromulinales.Poterioochromonas.Poterioochromonas_malhamensis	3.68904			-
Eukaryota.Opisthokonta.Fungi.Basidiomycota.Agaricomycotina.Trichosporon.Trichosporon_insectorum	3.55827			-
Eukaryota.Opisthokonta.Fungi.Ascomycota.Saccharomycetales.Galactomyces.Galactomyces_reessii	1.15526			-
Eukaryota.Amoebozoa.Gracilipodida.Variosea.Varipodida	3.83751			-
Eukaryota.SAR.Alveolata.Dinoflagellata.Gymnodiniphycidae.Karlodinium.Karlodinium_veneficum	3.10974			-
Eukaryota.SAR.Stramenopiles.Diatomea.Bacillariophyceae.Navicula.Navicula_sp_ETS_07	4.57516	Sediment	4.28306	1.68418e-07
Eukaryota.SAR.Alveolata.Ciliophora.Nassophorea.Leptopharynx	2.3841			-
Eukaryota.SAR.Stramenopiles.Diatomea.Melosirids.Aulacoseira.Aulacoseira_nyassensis	1.54839			-
Eukaryota.SAR.Rhizaria.Cercozoa.PP1_8.Cercomonadida	3.97193	Soil	3.71078	2.58605e-09
Eukaryota.Amoebozoa.Discosea.Flabellinia.Dactylopodida.Korotnevella.Korotnevella_stella	2.44321	Soil	3.07263	0.00145613
Eukaryota.Opisthokonta.Fungi.Ascomycota.Saccharomycetales.Dipodascus.Dipodascus_tetrasperma	2.72193			-
Eukaryota.SAR.Alveolata.Ciliophora.Cyrtolophosidida	3.32901			-
Eukaryota.SAR.Stramenopiles.Synurales.Synurales.Mallomonas	3.44707			-
Eukaryota.Excavata.Metamonada.Parabasalia.Trichomonadea.Monotrichomonas	3.2293			-
Eukaryota.SAR.Alveolata.Ciliophora.Peniculia.Paramecium.Paramecium_putrinum	2.60914			-
Eukaryota.Archaeplastida.Chloroplastida.Chlorophyta.Chlorophyceae.Chlamydomonas.Chlamydomonadaceae_sp_RT1n14cul	2.51801			-
Eukaryota.Archaeplastida.Chloroplastida.Chlorophyta.Chlorophyceae.Chlamydomonas.Chlamydomonas_sp_ICE_L	2.20923			-
Eukaryota.Opisthokonta.Fungi.Ascomycota.Saccharomycetales.Candida.Candida_sake	1.34279			-
Eukaryota.Amoebozoa.Tubulinea.Euamoebida.Hartmannellidae.Hartmannella	2.98439	Soil	3.22563	3.39168e-06
Eukaryota.SAR.Stramenopiles.MAST_1.Incertae_Sedis.MAST_1_C	3.43581			-
Eukaryota.SAR.Alveolata.Ciliophora.Prostomatea.Pelagothrix.Pelagothrix_alveolata	2.58399			-
Eukaryota.SAR.Alveolata.Protalveolata.Syndiniales.Syndiniales_Group_II	2.91131			-
Eukaryota.SAR.Alveolata.Ciliophora.Armophorea.Metopus	3.25426			-
Eukaryota.SAR.Alveolata.Ciliophora.Peritrichia.Vorticella.Vorticella_sp_JCC_2006_4	2.12202			-
Eukaryota.SAR.Alveolata.Ciliophora.Scuticociliatia.Cyclidium	2.67651			-
Eukaryota.SAR.Alveolata.Ciliophora.Spirotrichea.Diaxonella.Diaxonella_pseudorubra	2.44			-
Eukaryota.Amoebozoa.Cavosteliida.Incertae_Sedis.Incertae_Sedis	1.12296			-
Eukaryota.SAR.Alveolata.Dinoflagellata.Dinophysiales	3.00583			-
Eukaryota.Opisthokonta.Fungi.Basidiomycota.Agaricomycotina.Cryptococcus.Cryptococcus_albidus	3.68185			-
Eukaryota.Amoebozoa.Discosea.Longamoebia.Centramoebida.Protostelium	1.91733			-
Eukaryota.Opisthokonta.Fungi.Incertae_Sedis.Incertae_Sedis.LKM11.invertebrate_environmental_sample	2.82703			-
Eukaryota.Opisthokonta.Fungi.Basidiomycota.Agaricomycotina.Cryptococcus.Cryptococcus_aureus	2.94227			-
Eukaryota.Archaeplastida.Chloroplastida.Chlorophyta.Chlorophyceae.Chlamydomonas.Chlamydomonas_subcaudata	2.9757			-
Eukaryota.SAR.Rhizaria.Cercozoa.Glissomonadida.Bodomorpha.Bodomorpha_minima	2.28495			-
Eukaryota.Amoebozoa.Gracilipodida.Variosea.Varipodida.Lobosea.Lobosea_sp_Borok	2.29581			-
Eukaryota.SAR.Alveolata.Apicomplexa	4.24605			-
Eukaryota.Incertae_Sedis.Incertae_Sedis.Incertae_Sedis.Incertae_Sedis.RT5iin25.uncultured_Eimeriidae	2.38145			-
Eukaryota.SAR.Stramenopiles.Chrysophyceae.Chromulinales.JBNA46.Ochromonadaceae_environmental_sample	3.45713			-
Eukaryota.Archaeplastida.Chloroplastida.Chlorophyta.Chlorophyceae.Chlamydomonas	3.4656			-
Eukaryota.SAR.Alveolata.Dinoflagellata.Dinophysiales.Dinophysis	2.59386			-
Eukaryota.SAR.Stramenopiles.Diatomea.Mediophyceae.Cyclotella.Cyclotella_meneghiniana	0			-
Eukaryota.Opisthokonta.Fungi.Ascomycota.Taphrinomycotina.Protomyces	3.02117			-
Eukaryota.SAR.Stramenopiles.Diatomea.Bacillariophyceae.Bacillaria.Bacillaria_paxillifer	3.64497			-
Eukaryota.SAR.Alveolata.Apicomplexa.Cryptosporidium.Cryptosporidium.Cryptosporidium_baileyi	2.61958			-
Eukaryota.Opisthokonta.Holozoa.Ichthyosporea.Ichthyophonae.Amoebidium.Amoebidium_parasiticum	2.49777			-
Eukaryota.Opisthokonta.Holozoa.Ichthyosporea.Ichthyophonae.Enterobryus.Enterobryus_sp_CMJ_2003	2.336			-
Eukaryota.SAR.Stramenopiles.Dictyochophyceae.Pedinellales.Pedinella.Pedinella_sp_squamata	3.18855			-
Eukaryota.Amoebozoa.Discosea.Longamoebia.Centramoebida.Stenamoeba	2.31584	Soil	3.64099	0.0024663
Eukaryota.SAR.Alveolata.Ciliophora.Litostomatea.Trachelius.Trachelius_ovum	2.772			-
Eukaryota.SAR.Alveolata.Ciliophora.Scuticociliatia.Homalogastra	3.02786			-
Eukaryota.SAR.Stramenopiles.Peronosporomycetes.Phytophthora.Phytophthora.Phytophthora_sp_Y5	2.33904			-
Eukaryota.SAR.Alveolata.Ciliophora.Peritrichia.Pseudovorticella	3.65665			-
Eukaryota.Excavata.Discoba.Heterolobosea.Tetramitia.Tetramitus.Tetramitus_entericus	3.13574			-
Eukaryota.Opisthokonta.Fungi.Incertae_Sedis	2.82703			-
Eukaryota.SAR.Stramenopiles.Peronosporomycetes.Incertae_Sedis.Eurychasma.Eurychasma_dicksonii	1.973			-
Eukaryota.SAR.Rhizaria.Cercozoa.Gymnophrys.Gymnophrys	3.14082			-
Eukaryota.SAR.Rhizaria.Cercozoa.Endomyxa.uncultured.uncultured_eukaryote	2.39382			-
Eukaryota.SAR.Stramenopiles.Xanthophyceae.Tribonematales.Heterothrix.Heterothrix_debilis	2.55234			-
Eukaryota.SAR.Alveolata.Dinoflagellata.Gymnodiniphycidae.Protodinium	2.39676			-
Eukaryota.Amoebozoa.Tubulinea.Leptomyxida.Incertae_Sedis	2.59501			-
Eukaryota.Incertae_Sedis.Incertae_Sedis.Apusomonadidae.Apusomonadidae.Micronuclearia	2.42718			-
Eukaryota.SAR.Alveolata.Ciliophora.Litostomatea.Spathidium.Spathidium_sp_2_VBOEF_2011	2.48142			-
Eukaryota.SAR.Alveolata.Dinoflagellata.Gymnodiniphycidae.Amphidinium.Amphidinium_corpulentum	3.01981			-
Eukaryota.SAR.Alveolata.Ciliophora.Spirotrichea.Strombidium.Strombidium_biarmatum	2.35582			-
Eukaryota.SAR.Alveolata.Apicomplexa.Archigregarinorida.Filipodium	3.29178			-
Eukaryota.SAR.Alveolata.Ciliophora.Plagiopylea.Lechriopyla	3.00155			-
Eukaryota.SAR.Stramenopiles.Diatomea.Bacillariophyceae.Nitzschia.Nitzschia_apiculata	3.06498			-
Eukaryota.SAR.Stramenopiles.Diatomea.Bacillariophyceae.Bacillaria	3.64497			-
Eukaryota.SAR.Alveolata.Ciliophora.Peritrichia.Vorticella.Vorticella_sp_HCB_2005	4.35683			-
Eukaryota.Amoebozoa.Myxogastria.Incertae_Sedis	2.75813			-
Eukaryota.Opisthokonta.Fungi.Ascomycota.Saccharomycetales.Clavispora.Clavispora_lusitaniae_ATCC_42720	1.58629			-
Eukaryota.SAR.Alveolata.Apicomplexa.Piroplasmorida.Piroplasmida.Piroplasmida_sp_NcWy50X	2.41865			-
Eukaryota.SAR.Alveolata.Ciliophora.Litostomatea.Semispathidium.Semispathidium_sp_VBOEF_2011	3.9008	Soil	3.67038	8.48483e-10
Eukaryota.Incertae_Sedis.Cryptophyta.Cryptophyceae.Cryptomonadales.Rhodomonas.Rhodomonas_mariana	2.84334			-
Eukaryota.Excavata.Discoba.Euglenida.Euglenophyceae.Euglenea	2.66725			-
Eukaryota.Incertae_Sedis.Centrohelida.Centrohelizoa.Acanthocystidae.Pterocystis	3.54269	Soil	3.42853	9.66466e-08
Eukaryota.Archaeplastida.Chloroplastida.Chlorophyta.Chlorophyceae.Chlorophyceae	2.84531			-
Eukaryota.SAR.Alveolata.Ciliophora.Colpodida.Pseudoplatyophrya.Pseudoplatyophrya_nana	3.75373	Soil	3.46138	6.34009e-10
Eukaryota.SAR.Stramenopiles.Hyphochytriales	3.78086	Soil	3.50145	1.15613e-05
Eukaryota.SAR.Alveolata.Ciliophora.Litostomatea.Semispathidium	3.9008	Soil	3.66902	8.48483e-10
Eukaryota.Opisthokonta.Fungi.Basidiomycota.Agaricomycotina.Trichosporon.Trichosporon_moniliiforme	2.72797			-
Eukaryota.SAR.Alveolata.Ciliophora.Spirotrichea.Moneuplotes.Moneuplotes_crassus	3.88242			-
Eukaryota.SAR.Stramenopiles.Chrysophyceae.Chromulinales.Ochromonas.Ochromonas_sp_aestuarii	2.26593			-
Eukaryota.SAR.Rhizaria.Cercozoa.Thecofilosea.Protaspis	4.39684			-
Eukaryota.SAR.Stramenopiles.Bicosoecida.Bicosoecidae	1.79044			-
Eukaryota.Archaeplastida.Chloroplastida.Chlorophyta.Chlorophyceae.Chlamydomonas.Chlamydomonas_rapa_f_vasta	2.84061			-
Eukaryota.Excavata.Discoba.Heterolobosea.Tetramitia.Vahlkampfia	3.03363			-
Eukaryota.Opisthokonta.Fungi.Mucoromycotina.Mucorales.Umbelopsis.Umbelopsis_sp_Y14_EG_2010	3.06715			-
Eukaryota.SAR.Stramenopiles.Diatomea.Mediophyceae.Neofragilaria.Neofragilaria_nicobarica	2.85415			-
Eukaryota.Excavata.Discoba.Kinetoplastea.Neobodonida.Neobodo.Neobodo_curvifilus	3.25403	Soil	3.12658	8.97417e-05
Eukaryota.Amoebozoa.Discosea.Flabellinia.Dactylopodida.Pseudoparamoeba.Pseudoparamoeba_pagei	2.15049			-
Eukaryota.Amoebozoa.Tubulinea	4.19518	Soil	3.88796	4.66608e-07
Eukaryota.SAR.Stramenopiles.Diatomea.Bacillariophyceae.Phaeodactylum	3.6161			-
Eukaryota.SAR.Alveolata.Apicomplexa.Novel_Apicomplexa_Class_1.Ammonia.Ammonia_beccarii	3.35513			-
Eukaryota.SAR.Alveolata.Dinoflagellata.Gymnodiniphycidae.Cochlodinium	3.13743			-
Eukaryota.SAR.Alveolata.Ciliophora.Litostomatea.Spathidium	2.48142			-
Eukaryota.SAR.Stramenopiles.Diatomea.Mediophyceae.Thalassiosira.Thalassiosira_tenera	2.99032			-
Eukaryota.SAR.Stramenopiles.Diatomea.Bacillariophyceae.Achnanthes	2.92276			-
Eukaryota.Incertae_Sedis.Haptophyta.Prymnesiophyceae.Incertae_Sedis.F01N5.uncultured_marine_eukaryote	2.40531			-
Eukaryota.Opisthokonta.Fungi.Basidiomycota.Agaricomycotina.Filobasidium.Filobasidium_uniguttulatum	3.33246	Soil	3.17514	6.70431e-07
Eukaryota.SAR.Stramenopiles.Diatomea.Bacillariophyceae.Fistulifera.Fistulifera_pelliculosa	2.41469			-
Eukaryota.SAR.Alveolata.Ciliophora.Peniculia.Paramecium.Paramecium_tetraurelia	4.43671			-
Eukaryota.Opisthokonta.Fungi.Ascomycota.Saccharomycetales.Pichia.Pichia_sp	1.19024			-
Eukaryota.SAR.Alveolata.Ciliophora.Heterotrichea.Spirostomum	1.47953			-
Eukaryota.SAR.Alveolata.Ciliophora.Heterotrichea.Cryptosporidiidae	3.45443			-
Eukaryota.SAR.Alveolata.Dinoflagellata.Prorocentrales	3.33624			-
Eukaryota.Opisthokonta.Fungi.Chytridiomycota.Chytridiomycetes.Zygorhizidium.Zygorhizidium_planktonicum	2.91774			-
Eukaryota.SAR.Stramenopiles.Synurales.Synurales.Synura	2.68808			-
Eukaryota.Amoebozoa.Schizoplasmodiida.Incertae_Sedis.Incertae_Sedis.Schizoplasmodium	3.3388			-
Eukaryota.SAR.Rhizaria.Cercozoa.Incertae_Sedis.Athalamea.Athalamea_environmental_sample	2.8763			-
Eukaryota.Excavata.Discoba.Kinetoplastea.Trypanosomatida	3.57798			-
Eukaryota.SAR.Rhizaria.Cercozoa.Silicofilosea.Nudifila	2.66947			-
Eukaryota.SAR.Alveolata.Ciliophora.Spirotrichea.Strombidium.Strombidium_cf_basimorphum	1.97302			-
Eukaryota.SAR.Rhizaria.Cercozoa.Silicofilosea.CCW10.uncultured_cercozoan	2.54937			-
Eukaryota.Excavata.Discoba.Euglenida.Aphagea.Gyropaigne.Gyropaigne_lefevrei	2.61909			-
Eukaryota.Opisthokonta.Fungi.Zoopagomycotina.Zoopagomycotina.Piptocephalis.Piptocephalis_corymbifera	2.11758			-
Eukaryota.SAR.Stramenopiles.Diatomea.Bacillariophyceae.Navicula.Navicula_vara	2.50293			-
Eukaryota.SAR.Stramenopiles.Diatomea.Bacillariophyceae.Achnanthidium.Achnanthidium_coarctatum	3.48697			-
Eukaryota.Archaeplastida.Chloroplastida.Chlorophyta.Chlorophyceae.Bracteacoccus	2.86278			-
Eukaryota.SAR.Alveolata.Dinoflagellata.Gymnodiniphycidae.Azadinium.Azadinium_spinosum	3.22479			-
Eukaryota.Excavata.Discoba.Euglenida.Euglenophyceae.Euglenea.Euglena_sp_BAPS_3_2000	2.58131			-
Eukaryota.Opisthokonta.Fungi.Basidiomycota.Agaricomycotina.Cryptococcus.Cryptococcus_laurentii	2.44434			-
Eukaryota.SAR.Stramenopiles.Peronosporomycetes.Pythium.Pythium	3.94824			-
Eukaryota.Archaeplastida.Chloroplastida.Chlorophyta.Trebouxiophyceae.Trebouxia.Trebouxia_asymmetrica	2.90516			-
Eukaryota.SAR.Rhizaria.Cercozoa.Cercomonadidae.Paracercomonas.Paracercomonas_sp_WA10	3.54332	Soil	3.39138	1.40697e-07
Eukaryota.Opisthokonta.Fungi.Basidiomycota.Agaricomycotina.Sebacina	3.4748			-
Eukaryota.Amoebozoa.Archamoebae.Entamoebidae.Entamoebida.Entamoeba.Entamoeba_dispar	3.52793			-
Eukaryota.Opisthokonta.Fungi.Incertae_Sedis.Incertae_Sedis	2.82703			-
Eukaryota.Amoebozoa.Archamoebae.Entamoebidae	3.75278			-
Eukaryota.SAR.Alveolata.Ciliophora.Spirotrichea.Meseres	3.84035	Soil	3.48524	1.0738e-06
Eukaryota.SAR.Rhizaria.Cercozoa.Thecofilosea.Cercozoa	3.27176			-
Eukaryota.Excavata.Discoba.Kinetoplastea.Parabodonida	5.25478			-
Eukaryota.Archaeplastida.Glaucophyta.Glaucophyta.Glaucophyta.Cyanophora.Cyanophora_paradoxa	2.51413			-
Eukaryota.SAR.Alveolata.Ciliophora.Spirotrichea.Aspidisca.Aspidisca_magna	2.90806			-
Eukaryota.SAR.Stramenopiles.Diatomea.Mediophyceae.Skeletonema	4.32983	Sediment	4.00365	5.11402e-10
Eukaryota.SAR.Rhizaria.Cercozoa.Thecofilosea.Rhogostoma	4.69636	Soil	4.41367	6.25268e-09
Eukaryota.Incertae_Sedis.Centrohelida.Centrohelizoa.Mb_5C.Lobosea.Lobosea_sp_Mb_5C	4.02141	Soil	3.70957	4.33512e-09
Eukaryota.Incertae_Sedis.Cryptophyta.Cryptophyceae.Kathablepharidae.Leucocryptos.Leucocryptos_marina	3.69912			-
Eukaryota.Archaeplastida.Chloroplastida.Chlorophyta.Trebouxiophyceae.Borodinellopsis.Borodinellopsis_texensis	2.56566			-
Eukaryota.SAR.Rhizaria.Cercozoa.Endomyxa.Phytomyxea.uncultured_eukaryote	2.22116			-
Eukaryota.Excavata.Discoba.Kinetoplastea.Parabodonida.Procryptobia	3.30995			-
Eukaryota.SAR.Alveolata.Ciliophora.Peritrichia.Vaginicola	3.83717			-
Eukaryota.Amoebozoa.Tubulinea.Leptomyxida.Leptomyxa	3.4322	Soil	3.21292	8.93856e-08
Eukaryota.Opisthokonta.Fungi.Ascomycota.Taphrinomycotina.Taphrina.Taphrina_deformans_peach_leaf_curl_fungus	2.73553			-
Eukaryota.SAR.Alveolata.Dinoflagellata.Gymnodiniphycidae.Woloszynskia	4.07911			-
Eukaryota.Amoebozoa.Tubulinea.Incertae_Sedis.Incertae_Sedis	2.86553			-
Eukaryota.SAR.Stramenopiles.Peronosporomycetes.Incertae_Sedis.Aphanomyces.Aphanomyces_sp_APH2	2.39661			-
Eukaryota.SAR.Alveolata.Apicomplexa.Novel_Apicomplexa_Class_2.uncultured_eukaryote	4.06911			-
Eukaryota.Opisthokonta.Fungi.Ascomycota.Saccharomycetales.Hanseniaspora	1.68168			-
Eukaryota.Incertae_Sedis.Centrohelida.Centrohelizoa.Heterophryidae.Oxnerella	2.82713			-
Eukaryota.Opisthokonta.Fungi.Ascomycota.Saccharomycetales.Galactomyces.Galactomyces_geotrichum	2.7744			-
Eukaryota.SAR.Rhizaria.Cercozoa.Silicofilosea.Cercomonadida	3.59926			-
Eukaryota.SAR.Alveolata.Dinoflagellata.Peridiniphycidae.Peridinium.Peridinium_sociale	2.386			-
Eukaryota.SAR.Alveolata.Ciliophora.Cyrtolophosidida.Pseudocyrtolophosis	2.90402			-
Eukaryota.Excavata.Discoba.Euglenida.Euglenophyceae.Euglenea.Euglena_tristella	1.92141			-
Eukaryota.SAR.Rhizaria	5.4513	Soil	5.14288	2.96128e-08
Eukaryota.Amoebozoa.Discosea.Longamoebia.Centramoebida.Acanthamoeba.Acanthamoeba_castellanii	2.27045			-
Eukaryota.SAR.Alveolata.Ciliophora.Peritrichia.Zoothamnium.Zoothamnium_sp_JCC_2006_5	4.19046	DEP_sewage	3.9508	0.000653929
Eukaryota.SAR.Stramenopiles.Diatomea.Bacillariophyceae.Peridinium.Peridinium_balticum_endosymbiont	1.80456			-
Eukaryota.Archaeplastida.Chloroplastida.Chlorophyta.Chlorophyceae.Bracteacoccus.Bracteacoccus_sp_CNP2_VF25	2.68985			-
Eukaryota.Opisthokonta.Fungi.Basidiomycota.Agaricomycotina	4.77815			-
Eukaryota.SAR.Alveolata.Ciliophora.Hymenostomatia.Tetrahymena.Tetrahymena_shanghaiensis	3.04546			-
Eukaryota.SAR.Alveolata.Ciliophora.Scuticociliatia.Cyclidium.Cyclidium_glaucoma	2.67651			-
Eukaryota.Opisthokonta.Fungi.Chytridiomycota.Incertae_Sedis	3.14902	Soil	3.05206	5.28533e-07
Eukaryota.SAR.Alveolata.Ciliophora.Spirotrichea.Oxytricha.Oxytricha_sp_Ox_L1	2.17232			-
Eukaryota.Excavata.Discoba.Kinetoplastea.Trypanosomatida.Strigomonas	2.87413			-
Eukaryota.SAR.Stramenopiles.Labyrinthulomycetes.Thraustochytriaceae	4.06348			-
Eukaryota.SAR.Alveolata.Ciliophora.Spirotrichea.Holosticha	3.52122			-
Eukaryota.SAR.Alveolata.Ciliophora.Peritrichia.Zoothamnium.Zoothamnium_sp_JCC_2006_2	2.1065			-
Eukaryota.SAR.Rhizaria.Cercozoa.Thecofilosea.Cercozoa.Cercozoa_sp_CC_2009a	3.27176			-
Eukaryota.Opisthokonta.Fungi.Ascomycota.Saccharomycetales.Clavispora	1.58629			-
Eukaryota.Amoebozoa.Myxogastria.Incertae_Sedis.Didymium.Pseudodidymium.Pseudodidymium_cryptomastigophorum	0			-
Eukaryota.SAR.Alveolata.Ciliophora.Litostomatea.Diploplastron	2.38487			-
Eukaryota.SAR.Alveolata.Ciliophora.Litostomatea.Loxophyllum	2.25115			-
Eukaryota.SAR.Stramenopiles.Diatomea.Mediophyceae.Chaetoceros	3.85341			-
Eukaryota.SAR.Stramenopiles.Peronosporomycetes.Phytophthora.Pseudoperonospora	0.344161			-
Eukaryota.SAR.Rhizaria.Cercozoa.Thecofilosea.uncultured.uncultured_eukaryote	2.76249			-
Eukaryota.SAR.Rhizaria.Cercozoa.PP1_8.Cercomonadida.Cercomonadida_environmental_sample	3.97193	Soil	3.70666	2.58605e-09
Eukaryota.SAR.Stramenopiles.Synurales.Synurales.Mallomonas.Mallomonas_splendens	2.30432			-
Eukaryota.SAR.Alveolata.Dinoflagellata.Gymnodiniphycidae.Karenia.Karenia_bidigitata	3.53603			-
Eukaryota.SAR.Stramenopiles.Peronosporomycetes.Incertae_Sedis	3.86064			-
Eukaryota.Opisthokonta.Fungi.Basidiomycota.Agaricomycotina.Incertae_Sedis.basidiomycete_yeast_sp_BG02_5_30_002A_7	2.03136			-
Eukaryota.SAR.Rhizaria.Cercozoa.Endomyxa.Polymyxa.Polymyxa_graminis	4.40675	Soil	4.10209	4.7774e-09
Eukaryota.Amoebozoa.Tubulinea.Incertae_Sedis.Incertae_Sedis.Pyxidicula	2.86553			-
Eukaryota.SAR.Stramenopiles.Bicosoecida.Siluaniidae.Adriamonas.Adriamonas_peritocrescens	2.97376	Water	3.39811	0.000601754
Eukaryota.Amoebozoa.Tubulinea.Leptomyxida.Incertae_Sedis.Paraflabellula.Paraflabellula_hoguae	2.59501			-
Eukaryota.SAR.Alveolata.Ciliophora.Phyllopharyngea.Prodiscophrya	2.57275			-
Eukaryota.Archaeplastida.Chloroplastida.Chlorophyta.Trebouxiophyceae.Prototheca	3.43413			-
Eukaryota.SAR.Rhizaria.Cercozoa.Metromonadea.Metopion.uncultured_eukaryote	4.02128	Soil	3.72068	3.261e-08
Eukaryota.Opisthokonta.Fungi.Basidiomycota.Agaricomycotina.Sirobasidium	2.7905			-
Eukaryota.Opisthokonta.Fungi.Blastocladiomycota.Blastocladiaceae	4.7286	Sediment	4.43648	1.14224e-06
Eukaryota.SAR.Stramenopiles.Diatomea.Bacillariophyceae.Navicula.Navicula_diserta	3.89076			-
Eukaryota.SAR.Alveolata.Ciliophora.Litostomatea.Enchelys	2.77765			-
Eukaryota.SAR.Stramenopiles.Diatomea.Fragilariales.Cyclophora.Cyclophora_tenuis	2.22634			-
Eukaryota.SAR.Stramenopiles.Diatomea.Bacillariophyceae.Fistulifera.Fistulifera_saprophila	3.04835			-
Eukaryota.Incertae_Sedis.Incertae_Sedis	4.49169			-
Eukaryota.SAR.Rhizaria.Foraminifera.Globothalamea.Operculina.Operculina_ammonoides	2.39673			-
Eukaryota.SAR.Alveolata.Ciliophora.Phyllopharyngea.Tokophrya.Tokophrya_quadripartita	2.80213			-
Eukaryota.Amoebozoa.Discosea.Flabellinia.Vannellida.Vannella.Vannella_sp_strain_S98M55_I	0.936995			-
Eukaryota.Incertae_Sedis.Incertae_Sedis.Apusomonadidae.Apusomonadidae	3.37588			-
Eukaryota.Archaeplastida.Chloroplastida.Charophyta	2.79714			-
Eukaryota.Excavata.Discoba.Euglenida.Euglenophyceae	2.82107			-
Eukaryota.Opisthokonta.Fungi.Basidiomycota.Agaricomycotina.Trichosporon.Trichosporon_multisporum	3.69068			-
Eukaryota.SAR.Stramenopiles.Hyphochytriales.Incertae_Sedis.Hyphochytrium.Hyphochytrium_catenoides	3.75945	Soil	3.4771	2.15477e-05
Eukaryota.Excavata.Discoba.Euglenida.Aphagea	2.61909			-
Eukaryota.SAR.Alveolata.Ciliophora.Hymenostomatia.Dexiostoma.Dexiostoma_campyla	5.27317			-
Eukaryota.SAR.Alveolata.Ciliophora.Spirotrichea.Tetmemena.Tetmemena_pustulata	2.289			-
Eukaryota.SAR.Alveolata.Ciliophora.Spirotrichea.Oxytricha	4.22339			-
Eukaryota.SAR.Alveolata.Dinoflagellata.Peridiniphycidae.Peridinium.Peridinium_polonicum	2.70938			-
Eukaryota.SAR.Stramenopiles.Diatomea.Bacillariophyceae.Hippodonta	2.73046			-
Eukaryota.Excavata.Discoba.Euglenida	4.06411			-
Eukaryota.SAR.Alveolata.Ciliophora.Scuticociliatia.Orchitophryidae.Orchitophryidae_environmental_sample	3.33413			-
Eukaryota.SAR.Rhizaria.Cercozoa.Endomyxa.Polymyxa.Polymyxa_betae	3.20167			-
Eukaryota.Incertae_Sedis.Cryptophyta.Cryptophyceae	3.98503			-
Eukaryota.SAR.Alveolata.Ciliophora.Spirotrichea.Tintinnopsis	2.73989			-
Eukaryota.Opisthokonta.Fungi.Basidiomycota.Agaricomycotina.Trechispora.Trechispora_alnicola	4.42366			-
Eukaryota.Opisthokonta.Holozoa.Choanomonada.Craspedida.Sphaeroeca.uncultured_eukaryote	1.95081			-
Eukaryota.Amoebozoa.Discosea.Flabellinia.Dactylopodida.A1WVB	3.68249			-
Eukaryota.Amoebozoa.Incertae_Sedis.Incertae_Sedis	2.53061	Soil	3.12722	4.54438e-05
Eukaryota.SAR.Alveolata.Ciliophora.Peritrichia.Epicarchesium.Epicarchesium_abrae	2.05458			-
Eukaryota.Opisthokonta.Fungi.Chytridiomycota.Chytridiomycetes.Chytridiales	2.67223			-
Eukaryota.SAR.Stramenopiles.Chrysophyceae.Ochromonadales.Paraphysomonas.Paraphysomonas_imperforata	3.61586			-
Eukaryota.SAR.Stramenopiles.Opalinata.Incertae_Sedis.Rictus	2.41637			-
Eukaryota.Incertae_Sedis.Incertae_Sedis.Apusomonadidae.Apusomonadidae.Amastigomonas.Amastigomonas_mutabilis	3.00541			-
Eukaryota	6			-
Eukaryota.SAR.Stramenopiles.Diatomea.Bacillariophyceae.Eolimna	3.71909	Sediment	3.47439	7.85506e-07
Eukaryota.SAR.Stramenopiles.Synurales	3.44707			-
Eukaryota.SAR.Stramenopiles.Eustigmatales	3.08854			-
Eukaryota.SAR.Alveolata.Ciliophora.Spirotrichea.Aspidisca.uncultured_eukaryote	3.06704			-
Eukaryota.SAR.Rhizaria.Cercozoa.Endomyxa.Platyreta	3.52521	Soil	3.42255	3.52535e-09
Eukaryota.Opisthokonta.Fungi.Basidiomycota.Agaricomycotina.Sebacina.Sebacina_vermifera	3.4438			-
Eukaryota.SAR.Stramenopiles.Diatomea.Bacillariophyceae.Haslea	4.23144			-
Eukaryota.Opisthokonta.Fungi.Mucoromycotina.Mucorales.Umbelopsis.Umbelopsis_ramanniana	2.88922			-
Eukaryota.Excavata	5.40712	DEP_sewage	5.02518	2.27801e-07
Eukaryota.SAR.Alveolata.Ciliophora.Spirotrichea.Metaurostylopsis	2.95073			-
Eukaryota.Excavata.Discoba.Kinetoplastea.Neobodonida.Rhynchomonas.Rhynchomonas_nasuta	4.29355			-
Eukaryota.Opisthokonta.Fungi.Basidiomycota.Agaricomycotina.Trichosporon.Trichosporon_montevideense	3.33058	Soil	3.16819	0.00246419
Eukaryota.SAR.Alveolata.Ciliophora.Peritrichia.Epistylis	3.97418			-
Eukaryota.SAR.Rhizaria.Cercozoa.Incertae_Sedis.Athalamea	2.8763			-
Eukaryota.SAR.Alveolata.Ciliophora.Platyophryida	3.39162			-
Eukaryota.SAR.Stramenopiles.Opalinata.Incertae_Sedis.Incertae_Sedis	2.71892			-
Eukaryota.SAR.Stramenopiles.Chrysophyceae.Ochromonadales.Chrysolepidomonas.Chrysolepidomonas_dendrolepidota	2.84709			-
Eukaryota.SAR.Alveolata.Dinoflagellata.Peridiniphycidae._A537Kryptoperidinium.Kryptoperidinium_foliaceum	2.08862			-
Eukaryota.SAR.Rhizaria.Cercozoa.Silicofilosea.Allas.Allas_sp_JJP_2003	3.65066			-
Eukaryota.SAR.Stramenopiles.Diatomea.Mediophyceae.Cyclotella.Cyclotella_choctawhatcheeana	3.67667			-
Eukaryota.Opisthokonta.Fungi.Chytridiomycota.Chytridiomycetes.Chytriomyces	2.42809			-
Eukaryota.SAR.Stramenopiles.Diatomea.Coscinodiscids.Coscinodiscus	2.29403			-
Eukaryota.Excavata.Discoba.Heterolobosea.Tetramitia.Heterolobosea.Heterolobosea_sp_OSA	3.34761			-
Eukaryota.SAR.Rhizaria.Cercozoa.Clathrulinidae	2.64447			-
Eukaryota.SAR.Alveolata.Ciliophora.Spirotrichea.Paraurostyla	2.73852			-
Eukaryota.SAR.Alveolata.Ciliophora.Litostomatea.Isotricha	2.69749			-
Eukaryota.Archaeplastida.Chloroplastida.Chlorophyta.Chlorophyceae.Chlorophyceae.Chlorophyceae_sp_PG_2012	2.84531			-
Eukaryota.SAR.Alveolata.Ciliophora.Colpodida.Bryophrya	2.67448			-
Eukaryota.Amoebozoa.Discosea.Flabellinia.Vannellida.Platyamoeba.Platyamoeba_sp_strain_DB282	2.15421			-
Eukaryota.SAR.Alveolata.Ciliophora.Spirotrichea.Euplotes.Euplotes_sinicus	2.57665			-
Eukaryota.SAR.Rhizaria.Cercozoa.Cercomonadidae	4.9044			-
Eukaryota.Amoebozoa.Discosea.Longamoebia	3.6475	DEP_sewage	3.35674	7.22091e-06
Eukaryota.Excavata.Discoba.Heterolobosea.Tetramitia.Vahlkampfia.Vahlkampfia_lobospinosa	3.03363			-
Eukaryota.SAR.Rhizaria.Cercozoa.Glissomonadida.Bodomorpha	3.41591	Soil	3.2224	5.68518e-10
Eukaryota.SAR.Stramenopiles.Peronosporomycetes.Pythium.Pythium.Pythium_insidiosum	3.1733	DEP_sewage	3.03013	0.00192273
Eukaryota.SAR.Alveolata.Ciliophora.Peniculia.Lembadion	2.39759			-
Eukaryota.SAR.Alveolata.Ciliophora.Peniculia	4.43671	Private_sewage	4.14418	4.96379e-05
Eukaryota.Opisthokonta.Fungi.Ascomycota.Saccharomycetales.Millerozyma	2.41753			-
Eukaryota.SAR.Alveolata.Ciliophora.Phyllopharyngea.Ephelota.Ephelota_sp_WWS_2008b	3.02137			-
Eukaryota.SAR.Alveolata.Ciliophora.Phyllopharyngea.Ephelota.Ephelota_sp_WWS_2008a	2.14334			-
Eukaryota.SAR.Alveolata.Apicomplexa.Neogregarinorida	2.57088			-
Eukaryota.Opisthokonta.Fungi.Kickxellomycotina.Kickxellaceae.Ramicandelaber	3.51322			-
Eukaryota.SAR.Stramenopiles.Bicosoecida.Bicosoecidae.Bicosoeca.uncultured_stramenopile	1.79044			-
Eukaryota.Opisthokonta.Holozoa.Choanomonada.Craspedida	3.28617			-
Eukaryota.Opisthokonta.Fungi.Basidiomycota.Agaricomycotina.Trichosporon.Trichosporon_gracile	3.27104			-
Eukaryota.Excavata.Discoba.Euglenida.Heteronematina.Petalomonas.Petalomonas_cantuscygni	2.49133			-
Eukaryota.SAR.Alveolata.Ciliophora.Spirotrichea.Moneuplotes	3.88242			-
Eukaryota.SAR.Rhizaria.Cercozoa.Gymnophrys.Cercomonas	4.07798			-
Eukaryota.SAR.Rhizaria.Cercozoa.Endomyxa.Spongospora.Spongospora_subterranea_f_sp_nasturtii	3.34771			-
Eukaryota.SAR.Stramenopiles.Chrysophyceae.Ochromonadales.Chrysolepidomonas	2.84709			-
Eukaryota.SAR.Alveolata.Dinoflagellata.Peridiniphycidae.Pfiesteria	3.78442			-
Eukaryota.Excavata.Metamonada.Parabasalia.Trichomonadea.Tetratrichomonas.Tetratrichomonas_sp_2003_5000	3.38995			-
Eukaryota.SAR.Stramenopiles.Dictyochophyceae.Pedinellales.Apedinella.Apedinella_radians	2.5785			-
Eukaryota.SAR.Stramenopiles.Diatomea.Mediophyceae.Biddulphia.Biddulphia_sp_CCMP147	1.64527			-
Eukaryota.SAR.Alveolata.Ciliophora.Scuticociliatia.Pseudocohnilembus.Pseudocohnilembus_persalinus	1.72895			-
Eukaryota.Opisthokonta.Fungi.Chytridiomycota.Chytridiomycetes.Rhizophlyctis.Rhizophlyctis_harderi	2.79472			-
Eukaryota.SAR.Rhizaria.Cercozoa.RT5iin19	2.817			-
Eukaryota.SAR.Alveolata.Ciliophora.Colpodida.Orchitophryidae.Orchitophryidae_environmental_sample	2.75686			-
Eukaryota.Opisthokonta.Fungi.Chytridiomycota.Chytridiomycetes.Nowakowskiella.Nowakowskiella_sp_JEL127	2.58809			-
Eukaryota.Opisthokonta.Fungi.Basidiomycota.Agaricomycotina.Hannaella.Hannaella_sinensis_var_lactis	2.1688			-
Eukaryota.SAR.Alveolata.Ciliophora.Peniculia.Paramecium.Paramecium_duboscqui	0.502347			-
Eukaryota.SAR.Stramenopiles.Chrysophyceae.Ochromonadales.Paraphysomonas.Paraphysomonas_butcheri	2.07375			-
Eukaryota.SAR.Stramenopiles.Labyrinthulomycetes.PW19.Oblongichytrium.Oblongichytrium_sp_TN6	3.66886			-
Eukaryota.SAR.Stramenopiles.Phaeophyceae.Ectocarpales	2.18619			-
Eukaryota.SAR.Stramenopiles.Dictyochophyceae.Pedinellales.Apedinella	2.5785			-
Eukaryota.Opisthokonta.Fungi.Ascomycota.Saccharomycetales.Pichia.Pichia_scolyti	2.73772			-
Eukaryota.Amoebozoa.Discosea.Longamoebia.Centramoebida.Acanthamoeba	3.49027			-
Eukaryota.Opisthokonta.Fungi.Ascomycota.Taphrinomycotina.Protomyces.Protomyces_macrosporus	3.02117			-
Eukaryota.SAR.Rhizaria.Cercozoa.Thecofilosea.Protaspis.Protaspis_grandis	4.05755			-
Eukaryota.SAR.Alveolata.Ciliophora.Colpodida.Colpoda.Colpoda_maupasi	2.35038			-
Eukaryota.SAR.Alveolata.Ciliophora.Litostomatea.Loxophyllum.Loxophyllum_spirellum	2.25115			-
Eukaryota.Archaeplastida.Chloroplastida.Chlorophyta.Trebouxiophyceae.Prototheca.Prototheca_stagnora	3.3716			-
Eukaryota.Amoebozoa.Cavosteliida.Incertae_Sedis.MPE1_14.Gephyramoeba.Gephyramoeba_sp_ATCC50654	2.37989			-
Eukaryota.Archaeplastida.Chloroplastida.Chlorophyta.Trebouxiophyceae.Prototheca.Prototheca_wickerhamii	2.68229			-
Eukaryota.Excavata.Discoba.Diplonemea.Diplonema	2.36366			-
Eukaryota.Opisthokonta.Fungi.Chytridiomycota.Chytridiomycetes.Spizellomycete	2.80374			-
Eukaryota.SAR.Stramenopiles.Diatomea.Fragilariales.Staurosira.Staurosira_sp_I_141	3.86458			-
Eukaryota.Opisthokonta.Fungi.Basidiomycota.Agaricomycotina.Cryptococcus	3.92966			-
Eukaryota.Amoebozoa.Discosea.Flabellinia.Dactylopodida.A1WVB.uncultured_eukaryote	2.69571			-
Eukaryota.SAR.Stramenopiles.Diatomea.Bacillariophyceae	5.64791	Sediment	5.36768	4.89395e-09
Eukaryota.Archaeplastida.Chloroplastida.Chlorophyta.Trebouxiophyceae.Nannochloris.Nannochloris_sp_MBIC10062	2.64864			-
Eukaryota.SAR.Alveolata.Ciliophora.Peniculia.Paramecium	4.43671			-
Eukaryota.SAR.Alveolata.Dinoflagellata.Dinophysiales.Phalacroma	2.7931			-
Eukaryota.SAR.Alveolata.Ciliophora.Colpodida.Orchitophryidae	2.75686			-
Eukaryota.Excavata.Discoba.Kinetoplastea.Eubodonida.Bodo.Bodo_saltans	4.13631			-
Eukaryota.Opisthokonta.Fungi.Mucoromycotina.Mucorales.Mucor	2.99201	Soil	3.24803	6.00373e-08
Eukaryota.SAR.Rhizaria.Cercozoa.Silicofilosea.Thaumatomastigidae	2.69682			-
Eukaryota.Opisthokonta.Holozoa.Choanomonada.Craspedida.Salpingoeca.Salpingoeca_tuba	1.85219			-
Eukaryota.Archaeplastida.Chloroplastida.Chlorophyta.Trebouxiophyceae.Auxenochlorella.Auxenochlorella_protothecoides	2.03134			-
Eukaryota.SAR.Stramenopiles.MAST_12.Incertae_Sedis.Stramenopile	3.26504			-
Eukaryota.Amoebozoa.Tubulinea.Euamoebida.Glaeseria.Saccamoeba.Saccamoeba_lacustris	2.61908			-
Eukaryota.SAR.Alveolata.Ciliophora.Peritrichia.Zoothamnium.Zoothamnium_niveum	3.04595	Sediment	3.15452	0.00361584
Eukaryota.SAR.Alveolata.Apicomplexa.Eugregarinorida.Monocystis.uncultured_Eimeriidae	2.37316			-
Eukaryota.SAR.Stramenopiles.Diatomea.Fragilariales.Fragilaria.Fragilaria_capucina	0.925188			-
Eukaryota.SAR.Alveolata.Dinoflagellata.Peridiniphycidae.Alexandrium.Alexandrium_pseudogoniaulax	2.35732			-
Eukaryota.Opisthokonta.Fungi.Ascomycota.Saccharomycetales.Kazachstania	1.08077			-
Eukaryota.SAR.Stramenopiles.Diatomea.Mediophyceae.Biddulphiopsis	4.3452			-
Eukaryota.SAR.Alveolata.Dinoflagellata.Peridiniphycidae.Alexandrium	2.6165			-
Eukaryota.Opisthokonta.Fungi.Archaeorhizomyces.Archaeorhizomyces.Archaeorhizomyces.Archaeorhizomyces_finlayi	3.90019			-
Eukaryota.SAR.Alveolata.Dinoflagellata.Peridiniphycidae.Alexandrium.Alexandrium_ostenfeldii	2.26914			-
Eukaryota.SAR.Alveolata.Dinoflagellata.Prorocentrales.Prorocentrum.Prorocentrum_consutum	2.72343			-
Eukaryota.Opisthokonta.Fungi.Ascomycota.Saccharomycetales.Saccharomyces.Saccharomyces_cerevisiae_bakers_yeast	2.99073			-
Eukaryota.SAR.Alveolata.Ciliophora.Spirotrichea	5.01235	Soil	4.6548	2.98499e-08
Eukaryota.Incertae_Sedis.Cryptophyta.Cryptophyceae.Cryptomonadales.Cryptomonas.Cryptomonas_marssonii	3.17324	Soil	3.18568	5.34011e-10
Eukaryota.SAR.Alveolata.Ciliophora.Bursariomorphida.Bursaria	2.35816			-
Eukaryota.SAR.Alveolata.Dinoflagellata.Gymnodiniphycidae.Takayama.Takayama_acrotrocha	0.583722			-
Eukaryota.SAR.Alveolata.Ciliophora.Spirotrichea.Strombidinopsis	2.80874			-
Eukaryota.Archaeplastida.Chloroplastida.Chlorophyta.Ulvophyceae.Gloeotilopsis	2.02758			-
Eukaryota.Opisthokonta.Fungi.Basidiomycota.Agaricomycotina.Trichosporon.Trichosporon_wieringae	1.88			-
Eukaryota.Opisthokonta.Fungi.Basidiomycota.Agaricomycotina.Bullera	2.11908			-
Eukaryota.SAR.Stramenopiles.Peronosporomycetes.Pythium.Oryza.Oryza_sativa_Indica_Group	2.98466			-
Eukaryota.SAR.Stramenopiles.Diatomea.Mediophyceae.Skeletonema.Skeletonema_marinoi	4.2685			-
Eukaryota.SAR.Stramenopiles.Chrysophyceae.Chrysocapsales.Hydrurus.Hydrurus_foetidus	2.62741			-
Eukaryota.Archaeplastida.Chloroplastida.Chlorophyta.Chlorophyceae.Heterochlamydomonas	2.58237			-
Eukaryota.SAR.Alveolata.Ciliophora.Spirotrichea.Strombidium	3.44665			-
Eukaryota.Amoebozoa.Schizoplasmodiida.Incertae_Sedis.Incertae_Sedis.Schizoplasmodium.Schizoplasmodium_cavostelioides	3.3388			-
Eukaryota.SAR.Alveolata.Ciliophora.Litostomatea.Isotricha.Isotricha_sp_LDK_2011	2.69749			-
Eukaryota.Amoebozoa.Discosea.Longamoebia.Dermamoebida	3.61882			-
Eukaryota.SAR.Stramenopiles.Bicosoecida.Bicosoecida.Bolidomonas	3.22124			-
Eukaryota.SAR.Alveolata.Ciliophora.Spirotrichea.Meseres.Meseres_corlissi	3.84035	Soil	3.48524	1.0738e-06
Eukaryota.SAR.Alveolata.Ciliophora.Spirotrichea.Oxytricha.Oxytricha_granulifera	3.91762	Soil	3.53687	6.74295e-05
Eukaryota.Opisthokonta.Fungi.Ascomycota	3.85395			-
Eukaryota.Opisthokonta.Fungi.Ascomycota.Saccharomycetales.Zygoascus.Zygoascus_hellenicus	2.30647			-
Eukaryota.SAR.Stramenopiles.Diatomea.Bacillariophyceae.Mayamaea.Mayamaea_atomus_var_atomus	3.88105			-
Eukaryota.Amoebozoa.Discosea.Longamoebia.Centramoebida.Acanthamoeba.Acanthamoeba_lenticulata	2.20507			-
Eukaryota.Opisthokonta.Holozoa.Choanomonada	3.28617			-
Eukaryota.Amoebozoa.Tubulinea.Leptomyxida.Flabellula.Flabellulidae	2.48661			-
Eukaryota.SAR.Alveolata.Ciliophora.Litostomatea.Hemiophrys	4.16944			-
Eukaryota.SAR.Alveolata.Ciliophora.Hymenostomatia.Colpidium	3.51436			-
Eukaryota.Amoebozoa.Archamoebae.Entamoebidae.Entamoebida.Entamoeba.Entamoeba_invadens	3.40159			-
Eukaryota.Archaeplastida.Chloroplastida.Chlorophyta.Chlorophyceae.Bracteacoccus.Bracteacoccus_cohaerens	2.37925			-
Eukaryota.Incertae_Sedis.Haptophyta.Prymnesiophyceae.Incertae_Sedis.F01N5	2.40531			-
Eukaryota.Incertae_Sedis.Cryptophyta.Cryptophyceae.Kathablepharidae.Roombia	2.54215			-
Eukaryota.Archaeplastida.Chloroplastida.Chlorophyta.Prasinophytae.Prasinoderma	2.81007			-
Eukaryota.SAR.Alveolata.Ciliophora.Colpodida.Colpoda.Colpoda_steinii	1.98079	Soil	3.989	0.000980641
Eukaryota.SAR.Stramenopiles.Peronosporomycetes.Incertae_Sedis.Albugo.Albugo_laibachii_Nc14	3.17947			-
Eukaryota.Archaeplastida.Chloroplastida.Chlorophyta.Trebouxiophyceae.Parietochloris	2.52441			-
Eukaryota.Opisthokonta.Fungi.Ascomycota.Saccharomycetales.Pichia.Pichia_membranifaciens	2.3293			-
Eukaryota.SAR.Stramenopiles.Chrysophyceae	5.94562	Water	5.63448	1.82123e-08
Eukaryota.SAR.Stramenopiles.Diatomea.Fragilariales.Grammonema	3.19978			-
Eukaryota.Archaeplastida.Glaucophyta.Glaucophyta	2.51413			-
Eukaryota.SAR.Rhizaria.Cercozoa.Thecofilosea.Ebria	3.72419			-
Eukaryota.SAR.Stramenopiles.Peronosporomycetes.Incertae_Sedis.Haptoglossa.Haptoglossa_sp_SZ03	3.05303			-
Eukaryota.SAR.Stramenopiles.Diatomea.Fragilariales.Opephora	4.75179			-
Eukaryota.Opisthokonta.Fungi.Ascomycota.Saccharomycetales.Geotrichum.Geotrichum_klebahnii	2.7134			-
Eukaryota.Incertae_Sedis.Cryptophyta.Cryptophyceae.Cryptomonadales	3.55867			-
Eukaryota.SAR	5.98019	Water	5.26462	0.0002054
Eukaryota.SAR.Alveolata.Ciliophora.Spirotrichea.Metaurostylopsis.Metaurostylopsis_sinica	2.12313			-
Eukaryota.Excavata.Discoba.Heterolobosea.Tetramitia.Naegleria.Naegleria_sp_GERK	1.28915			-
Eukaryota.Archaeplastida.Chloroplastida.Chlorophyta.Prasinophytae	2.81007			-
Eukaryota.SAR.Stramenopiles.MAST_4.Incertae_Sedis.Incertae_Sedis	2.43578			-
Eukaryota.SAR.Alveolata.Ciliophora.Spirotrichea.Halteria	3.09884			-
Eukaryota.SAR.Alveolata.Ciliophora.Spirotrichea.Paraurostyla.Paraurostyla_weissei	2.73852			-
Eukaryota.SAR.Alveolata.Ciliophora.Armophorea.Metopus.Metopus_palaeformis	3.25426			-
Eukaryota.SAR.Stramenopiles.Phaeophyceae.Fucales.Fucus.Fucus_gardneri	2.89041			-
Eukaryota.SAR.Stramenopiles.Diatomea.Mediophyceae.Stephanodiscus	3.95376			-
Eukaryota.Opisthokonta.Fungi.Zoopagomycotina.Zoopagomycotina.Cochlonema	2.20791			-
Eukaryota.SAR.Rhizaria.Cercozoa.Cercomonadidae.Paracercomonas.Paracercomonas_producta	2.29161			-
Eukaryota.SAR.Alveolata.Ciliophora.Spirotrichea.Euplotes	3.01505			-
Eukaryota.SAR.Stramenopiles.Diatomea.Bacillariophyceae.Cocconeis.Cocconeis_stauroneiformis	2.98978			-
Eukaryota.Excavata.Discoba.Kinetoplastea.Neobodonida.Bodonidae.Bodonidae_sp_river_Thames	3.75175			-
Eukaryota.SAR.Stramenopiles.Diatomea.Bacillariophyceae.Craticula	3.84027			-
Eukaryota.SAR.Stramenopiles.Chrysophyceae.Ochromonadales.Spumella_like.Spumella_like_flagellate_JBM28	5.91255			-
Eukaryota.SAR.Stramenopiles.Chrysophyceae.Chrysamoebidales.Lagynion	1.66021			-
Eukaryota.SAR.Alveolata.Ciliophora.Bursariomorphida.Bursaria.Bursaria_sp_1_MD_2011	2.06785			-
Eukaryota.SAR.Alveolata.Ciliophora.Prostomatea	4.24341			-
Eukaryota.SAR.Alveolata.Ciliophora.Spirotrichea.Strombidinopsis.Strombidinopsis_acuminata	2.80874			-
Eukaryota.Archaeplastida.Chloroplastida.Chlorophyta.Trebouxiophyceae.Chlorella.Chlorella_sorokiniana	2.39795			-
Eukaryota.SAR.Alveolata.Dinoflagellata.Gymnodiniphycidae.Symbiodinium	1.57167			-
Eukaryota.SAR.Alveolata.Ciliophora.Spirotrichea.Bistichella.Bistichella_variabilis	2.10683			-
Eukaryota.SAR.Alveolata.Ciliophora.Peritrichia.Zoothamnium.Zoothamnium_sp_JCC_2006_4	1.3125			-
Eukaryota.SAR.Alveolata.Ciliophora.Peritrichia.Zoothamnium.Zoothamnium_sp_JCC_2006_1	0.118926			-
Eukaryota.Opisthokonta.Fungi.Ascomycota.Taphrinomycotina.Schizosaccharomyces	2.65308			-
Eukaryota.SAR.Rhizaria.Cercozoa.Silicofilosea.Thaumatomastix.Thaumatomastix_sp_ATCC_50250	2.4566			-
Eukaryota.Archaeplastida.Chloroplastida.Chlorophyta.Trebouxiophyceae.Borodinellopsis	2.56566			-
Eukaryota.SAR.Alveolata.Ciliophora.Armophorea	3.25431			-
Eukaryota.Opisthokonta.Fungi.Blastocladiomycota.Blastocladiaceae.Catenophlyctis	4.11269			-
Eukaryota.SAR.Stramenopiles.Diatomea.Bacillariophyceae.Rhopalodia.Rhopalodia_parallela	3.31918			-
Eukaryota.Opisthokonta.Fungi	5.39975			-
Eukaryota.SAR.Alveolata.Dinoflagellata.Gymnodiniphycidae.Gyrodinium	2.38911			-
Eukaryota.SAR.Alveolata.Protalveolata.Colpodellida.Voromonas	2.87889			-
Eukaryota.Incertae_Sedis.Incertae_Sedis.Incertae_Sedis.Incertae_Sedis	4.49169	Private_sewage	4.15405	1.26959e-05
Eukaryota.SAR.Alveolata.Dinoflagellata.Gymnodiniphycidae.Gymnodinium_clade.Gymnodinium_aureolum	2.47395			-
Eukaryota.SAR.Stramenopiles.Peronosporomycetes.Saprolegnia.Saprolegnia.Saprolegnia_sp_SAP2	2.59902			-
Eukaryota.SAR.Alveolata.Ciliophora.Prostomatea.Pelagothrix	2.58399			-
Eukaryota.Amoebozoa.Gracilipodida.Variosea.Varipodida.Lobosea	2.29581			-
Eukaryota.SAR.Rhizaria.Cercozoa.Silicofilosea.Allas.Allas_sp_3108W2	3.06261			-
Eukaryota.SAR.Alveolata.Ciliophora.Spirotrichea.Trachelostyla	2.89365			-
Eukaryota.SAR.Stramenopiles.Peronosporomycetes.Phytophthora.Phytophthora.Phytophthora_infestans_potato_late_blight_agent	0			-
Eukaryota.SAR.Alveolata.Ciliophora.Scuticociliatia.Pseudocohnilembus	3.25098	DEP_sewage	3.00808	4.81923e-05
Eukaryota.SAR.Stramenopiles.Diatomea.Bacillariophyceae.Stauroneis	3.85502			-
Eukaryota.SAR.Alveolata.Dinoflagellata.Gymnodiniphycidae.Amphidinium.Amphidinium_carterae	2.92867			-
Eukaryota.SAR.Stramenopiles.Diatomea.Mediophyceae.Thalassiosira.Thalassiosira_guillardii	2.44161			-
Eukaryota.SAR.Stramenopiles.Xanthophyceae	2.949	Soil	2.99771	1.21782e-08
Eukaryota.SAR.Stramenopiles.Chrysophyceae.Chromulinales.Spumella_like.Spumella_like_flagellate_JBAS36	3.43205			-
Eukaryota.SAR.Stramenopiles.Peronosporomycetes.Incertae_Sedis.Achlya	3.00478			-
Eukaryota.SAR.Alveolata.Apicomplexa.Eugregarinorida.Orchitophryidae.Orchitophryidae_environmental_sample	3.29807			-
Eukaryota.Opisthokonta.Fungi.Ascomycota.Saccharomycetales.Dipodascus.Dipodascus_capitatus	2.72876			-
Eukaryota.SAR.Alveolata.Dinoflagellata.Peridiniphycidae.Scrippsiella	3.9427			-
Eukaryota.SAR.Rhizaria.Cercozoa.Silicofilosea.p15D09.uncultured_eukaryote	2.5093			-
Eukaryota.SAR.Alveolata.Ciliophora.Scuticociliatia	3.93211			-
Eukaryota.SAR.Alveolata.Dinoflagellata.Prorocentrales.Prorocentrum	3.33624			-
Eukaryota.SAR.Alveolata.Ciliophora.Bursariomorphida.Bryometopus	2.46271			-
Eukaryota.SAR.Stramenopiles.Chrysophyceae.Chromulinales.Spumella_like	5.51518			-
Eukaryota.Opisthokonta.Holozoa.Choanomonada.Craspedida.Sphaeroeca	1.95081			-
Eukaryota.SAR.Alveolata.Ciliophora.Peritrichia.Vorticella.Vorticella_fusca	2.43426			-
Eukaryota.Excavata.Discoba.Kinetoplastea.Trypanosomatida.Trypanosoma	3.48228			-
Eukaryota.SAR.Stramenopiles.Chrysophyceae.Chrysophyceae.CCI40.Chrysophyceae_sp_CCCM41	2.67571			-
Eukaryota.SAR.Alveolata.Ciliophora.Scuticociliatia.Miamiensis.Miamiensis_avidus	2.80416			-
Eukaryota.SAR.Alveolata.Ciliophora.Spirotrichea.Oxytricha.Oxytricha_elegans	2.75982			-
Eukaryota.SAR.Alveolata.Ciliophora.Spirotrichea.Euplotes.Euplotes_sp_AgTo2	1.94806			-
Eukaryota.SAR.Rhizaria.Cercozoa.Cercomonadidae.Cercomonas.soil_flagellate_AND6	3.01258	Soil	3.23552	1.19499e-09
Eukaryota.SAR.Alveolata.Ciliophora.Colpodida.Prorodontidae.Prorodontidae_environmental_sample	2.93888			-
Eukaryota.Excavata.Discoba.Diplonemea	2.36366			-
Eukaryota.SAR.Alveolata.Ciliophora.Plagiopylea.Trimyema.Trimyema_compressum	2.47138			-
Eukaryota.SAR.Alveolata.Ciliophora.Phyllopharyngea.Acineta	3.6526			-
Eukaryota.SAR.Stramenopiles.Chrysophyceae.Chromulinales.Poterioochromonas	3.84168	DEP_sewage	3.53076	7.29165e-07
Eukaryota.Excavata.Discoba.Heterolobosea.Tetramitia.Naegleria.Naegleria_australiensis	3.24729	DEP_sewage	2.99924	1.92059e-06
Eukaryota.SAR.Rhizaria.Cercozoa.Endomyxa.Gromia.uncultured_eukaryote	3.23124	Soil	3.10841	3.89399e-10
Eukaryota.SAR.Alveolata.Ciliophora.Spirotrichea.Halteria.Halteria_grandinella	3.09884			-
Eukaryota.SAR.Rhizaria.Cercozoa.Silicofilosea.uncultured.uncultured_eukaryote	2.49534			-
Eukaryota.SAR.Stramenopiles.Diatomea.Bacillariophyceae.Nitzschia.Nitzschia_amphibia	2.85222			-
Eukaryota.SAR.Alveolata.Ciliophora.Bursariomorphida.Bursaria.Bursaria_truncatella	2.04614			-
Eukaryota.Opisthokonta.Fungi.Chytridiomycota	4.04674	Soil	3.71851	3.09302e-08
Eukaryota.SAR.Rhizaria.Cercozoa.Thecofilosea.uncultured	2.76249			-
