# Supplementary material for: Patterns of protist diversity associated with raw sewage in New York City
Source: ISME J. 2019 Jul 9;13(11):2750–63. doi: 10.1038/s41396-019-0467-z (PMC6794324; doi:10.1038/s41396-019-0467-z)
Supplement: Supplementary file 5 — Table S3 [file 41396_2019_467_MOESM5_ESM.xlsx]

## Sheet: V9.cor.txt
Table S3	Spearman rank correlation of alpha diversity and biomass with DEP sewage environmental and plant-specific parameters.
	Biomass	V4 Shannon diversity	V9 Shannon diversity
Conductivity	0.0760966	-0.258456	-0.103941
Chloride	0.0669153	-0.249844	-0.118538
CBOD	0.164433	-0.207961	0.20118
TSS	0.388062	-0.0556481	0.250841
Plant average flow	-0.101801	0.032499	-0.0613403
Plant service area	0.00324621	-0.0226938	-0.0545226
Population served	-0.130184	0.00649215	-0.0770057
Biomass	1	-0.0784084	-0.0102027
V4 Shannon diversity	-0.0784084	1	0.414207
V9 Shannon diversity	-0.0102027	0.414207	1
CBOD = Carbonaceous biochemical oxygen demand
TSS = Total suspended solids
